# Supplementary material for: Phosphoproteome Dynamics of Streptomyces rimosus during Submerged Growth and Antibiotic Production
Source: mSystems. 2022 Sep 12;7(5):e00199-22. doi: 10.1128/msystems.00199-22 (PMC9600765; doi:10.1128/msystems.00199-22)
Supplement: DATA SET S1 [file msystems.00199-22-s0004.xlsx]

## Sheet: Legend
sheet 1	all identified proteins
sheet 2	all identified phosphorylation sites
sheet 3	quantitative proteome data
sheet 4	quantitative phosphoproteome data
sheet 5	significantly regulated proteins obtained by t-test and clustering analysis
sheet 6	phosphoproteins assigned to phases
L (light labeled peptides) - peptides obtained from SI
M (medium labeled peptides) - peptides obtained from SII
H (heavy labeled peptides) - peptides obtained from SIII
Protein group sheets (sheet 1, 3, 4)
Name of the column	Description
Id	A unique (consecutive) identifier for each row in the proteinGroups sheet, which is used to cross-link the information in this file with the information stored in the other files.
Protein Ids	Identifiers of proteins contained in the protein group sorted by the number of identified peptides.
Majority protein Ids	The IDs of those proteins that have at least half of the peptides that the leading protein has.
Gene names	Names of genes this peptide is associated with.
Locus tag	Unique gene identifiers this peptide is associated with.
Protein names	Names of proteins this peptide is associated with.
Fasta headers	Fasta headers(s) of protein(s) contained within the group.
Mol. weight [kDa]	Molecular weight of the leading protein sequence contained in the protein group.
Number.of.proteins	Number of proteins contained in the protein group
Q-value	The ratio of reverse to forward protein groups.
Score	Protein score which is derived from peptide posterior error probabilities.
Sequence.lengths	The length of all sequences of the proteins contained in the group.
Sequence coverage [%]	Percentage of the sequence that is covered by the identified peptides of the longest protein sequence contained within the group.
Peptide.counts..all.	Number of peptides associated with each protein in protein group, for all the proteins in the group
Peptide.counts..razor.unique.	Number of razor + unique peptides associated with each protein in protein group. These peptides are shared with another group.
Peptide.counts..unique.	Number of unique peptides associated with each protein in protein group. These peptides are not shared with anouther group
Log2.Ratio M/L normalized G7	Log2 transformed normalized ratio between medium and light label partners. The median of the total ratio population was shifted to 1.
Log2.Ratio H/L normalized G7	Log2 transformed normalized ratio between heavy and light label partners. The median of the total ratio population was shifted to 1.
Log2.Ratio H/M normalized G7	Log2 transformed normalized ratio between heavy and medium label partners. The median of the total ratio population was shifted to 1.
Log10.Intensity L G7	Log10 transformed protein intensity of the light labeled peptides.
Log10.Intensity M G7	Log10 transformed protein intensity of the medium labeled peptides.
Log10.Intensity H G7	Log10 transformed protein intensity of the heavy labeled peptides.
Sequence coverage [%]	Percentage of the sequence that is covered by the identified peptides of the best protein sequence contained in the group.
Unique + razor sequence coverage [%]	Percentage of the sequence that is covered by the identified unique and razor peptides of the best protein sequence contained in the group.
Unique sequence coverage [%]	Percentage of the sequence that is covered by the identified unique peptides of the best protein sequence contained in the group.
T-test Significant	Protein that is significant in t-test analysis for Volcano plot.
-Log10 T-test p-value	P-value from the t-test analysis of the proteins for Volcano plot.
T-test difference	Mean of the Log2.Ratio from the t-test analysis of proteins for Volcano plot.
Z-score T-test Difference	Z-scored mean of the Log2.Ratio from the t-test analysis of proteins used for hierarchical clustering.
Phosphorylation site sheets (sheet 2, 5, 6)
Name of the column	Description
Id	Unique identifier of protein this phosphorylation site is associated with.
Proteins	Identifiers of proteins this phosphorylation site is associated with.
Protein	Identifier of the protein this phosphorylation site is associated with.
Gene names	Names of genes this peptide is associated with.
Locus tag	Unique gene identifiers this peptide is associated with.
Protein names	Names of proteins this peptide is associated with.
Fasta.headers	Description of proteins this peptide is associated with.
Positions.within.proteins	Position of phosphorylation site in the protein sequence.
Number.of.Phospho..STY.	Different numbers of phosphorylation sites on peptides that this site is involved in.
Amino.acid	Amino acid modified by phosphorylation.
Sequence window	Sequence window with 15 amino acid recisudes around phosphorylation site.
Phospho..STY..Probabilities	Peptide sequence containing localization probability of the phosphorylation site.
Sequence	Sequence of a phosphopeptide bearing phosphorylation site.
Position.in.peptide	Position of phosphorylation site in the peptide sequence.
Protein.group.IDs	The identifier of the protein group this peptide sequence is associated with, which can be used to look up the extended protein information in protein group sheet.
PEP	The posterior error probability score of the best identified phosphorylated peptide containing this phosphorylation site.
Score	The Andromeda score of the best identified peptide containing this phosphorylation site.
Localization.prob	Localization probability of the phosphorylation site.
Mass.error..ppm.	Mass error of the recalibrated mass-over-charge value of the precursor ion in comparison to the predicted monoisotopic mass of the identified peptide sequence.
Log2.Ratio.M.L.normalized_x/y_Ratio.M.L.normalized_proteome	Log2 transformed phosphorylation site ratio between medium (M) and light (L) peptide normalized to protein ratio between medium (M) and light (L) peptide.
Log2.Ratio.H.L.normalized_x/y_Ratio.H.L.normalized_proteome	Log2 transformed phosphorylation site ratio between heavy (H) and light (L) peptide normalized to protein ratio between heavy (H) and light (L) peptide.
Log2.Ratio.H.M.normalized_x/y_Ratio.H.M.normalized_proteome	Log2 transformed phosphorylation site ratio between heavy (H) and medium (M) peptide normalized to protein ratio between heavy (H) and medium (M) peptide.
Differentially regulated phosphorylation site	Phosphorylation site that passed the arbitrary threshold of a 1.5 on a log2 scale.
Log2.Ratio.M.L.normalized	Log2 transformed phosphorylation site normalized ratio between medium (M) and light (L) peptide.
Log2.Ratio.H.L.normalized	Log2 transformed phosphorylation site normalized ratio between heavy (H) and light (L) peptide.
Log2.Ratio.H.M.normalized	Log2 transformed phosphorylation site normalized ratio between heavy (H) and medium (M) peptide.
Log2.Ratio.M.L.normalized_proteome	Log2 transformed protein normalized ratio between medium (M) and light (L) peptide from protein group sheet.
Log2.Ratio.H.L.normalized_proteome	Log2 transformed protein normalized ratio between heavy (H) and light (L) peptide from protein group sheet.
Log2.Ratio.H.M.normalized_proteome	Log2 transformed protein normalized ratio between heavy (H) and medium (M) peptide from protein group sheet.
Log10.Intensity L G7	Log10 transformed phosphorylation site intensity in light (L) labeled peptides.
Log10.Intensity M G7	Log10 transformed phosphorylation site intensity in medium (M) labeled peptides.
Log10.Intensity H G7	Log10 transformed phosphorylation site intensity in heavy (H) labeled peptides.
Occupancy.L	Phosphorylation site stoichiometry in light (L) labeled peptides.
Occupancy.M	Phosphorylation site stoichiometry in medium (M) labeled peptides.
Occupancy.H	Phosphorylation site stoichiometry in heavy (H) labeled peptides.
Functional annotation (sheet 1, 2, 4, 6)
Name of the column	Description
best_og_name	The ID of the best ortholog group (based on eggNOG)
best_og_desc	The name of the best ortholog group (based on eggNOG)
Preferred_name	The symbol of the best ortholog group (based on eggNOG)
best_og_code	The function codes of the best ortholog group (based on eggNOG)
best_og_Category	The function category name of the best ortholog group (based on eggNOG)
best_og_Subcategory	The function subcategory name of the best ortholog group (based on eggNOG)
GOBP	The ID for Gene Ontology Biological Process associated with the best ortholog group
GOBP Term	The name for Gene Ontology Biological Process associated with the best ortholog group
GOCC	The ID for Gene Ontology Cellular Component associated with the best ortholog group
GOCC Term	The name for Gene Ontology Cellular Component associated with the best ortholog group
GOMF	The ID for Gene Ontology Molecular Function associated with the best ortholog group
GOMF Term	The name for Gene Ontology Molecular Function associated with the best ortholog group
EC	The Enzyme Commission number associated with the best ortholog group
EC level 1	The Enzyme Commission number (level 1) associated with the best ortholog group
EC level 2	The Enzyme Commission number (level 2) associated with the best ortholog group
EC level 3	The Enzyme Commission number (level 3) associated with the best ortholog group
EC level 1 name	The Enzyme Commission name (level 1) associated with the best ortholog group
EC level 2 name	The Enzyme Commission name (level 2) associated with the best ortholog group
EC level 3 name	The Enzyme Commission name (level 3) associated with the best ortholog group
KEGG_ko	The KEGG Orthology ID associated with the best ortholog group
KEGG_ko_Name	The KEGG Orthology name associated with the best ortholog group
KEGG_ko_Symbol	The KEGG Orthology symbol associated with the best ortholog group
KEGG_Pathway	The KEGG Pathway ID associated with the best ortholog group
KEGG_Pathway_Name	The KEGG Pathway name associated with the best ortholog group
KEGG_Module	The KEGG Module ID associated with the best ortholog group
KEGG_Module_Name	The KEGG Module name associated with the best ortholog group
KEGG_Reaction	The KEGG Reaction ID associated with the best ortholog group
KEGG_Reaction_Name	The KEGG Reaction name associated with the best ortholog group
KEGG_rclass	The KEGG Rclass ID associated with the best ortholog group
KEGG_rclass_Name	The KEGG Rclass name associated with the best ortholog group
KEGG_brite	The KEGG Brite ID associated with the best ortholog group
KEGG_brite_Name	The KEGG Brite name associated with the best ortholog group
PFAMs	The PFAM ID associated with the best ortholog group
CAZy	The Carbohydrate-Active enZYmes ID associated with the best ortholog group
BiGG_Reaction	The BIGG ID associated with the best ortholog group

## Sheet: Sheet 1
PROTEOME
All identified proteins
Proteins involved in OTC biosynthesis are highlighted below
Proteins involved in secondary metabolism are highlighted in grey (starting from the row 2488)
Id	Protein IDs	Majority protein IDs	Gene name	Locus tag	Protein name	Fasta headers	Mol. weight [kDa]	Number of proteins	Q-value	Score	Sequence lengths	Sequence coverage [%]	Peptides	Peptide counts (all)	Peptide counts (razor+unique)	Peptide counts (unique)	best_og_name	best_og_desc	Preferred_name	best_og_code	best_og_Category	best_og_Subcategory	GOCC	GOCC Term	GOBP	GOBP Term	GOMF	GOMF Term	EC	EC level 1	EC level 2	EC level 3	EC level 1 name	EC level 2 name	EC level 3 name	KEGG_ko	KEGG_ko_Name	KEGG_ko_Symbol	KEGG_Pathway	KEGG_Pathway_Name	KEGG_Module	KEGG_Module_Name	KEGG_Reaction	KEGG_Reaction_Name	KEGG_rclass	KEGG_rclass_Name	KEGG_brite	KEGG_brite_Name	PFAMs
81	lcl|CP048261.1_prot_QST78913.1_161	lcl|CP048261.1_prot_QST78913.1_161	argG	SRIM_000805	argininosuccinate synthase	lcl|CP048261.1_prot_QST78913.1_161 [gene=argG] [locus_tag=SRIM_000805] [protein=argininosuccinate synthase] [protein_id=QST78913.1] [location=complement(159060..160505)] [gbkey=CDS]	52.079	1	0	323.31	481	62.6	25	25	25	25	2GK96@201174|Actinobacteria	Belongs to the argininosuccinate synthase family. Type	argG	E	METABOLISM	Amino acid transport and metabolism	GO:0005575;GO:0005622;GO:0005623;GO:0005737;GO:0044424;GO:0044464	cell;cell part;cellular_component;cytoplasm;intracellular;intracellular part	GO:0000050;GO:0000053;GO:0006082;GO:0006520;GO:0006525;GO:0006526;GO:0006575;GO:0006807;GO:0008150;GO:0008152;GO:0008652;GO:0009058;GO:0009064;GO:0009084;GO:0009987;GO:0016053;GO:0019627;GO:0019752;GO:0034641;GO:0043436;GO:0043603;GO:0043604;GO:0044237;GO:0044238;GO:0044249;GO:0044271;GO:0044281;GO:0044283;GO:0046394;GO:0071704;GO:0071941;GO:0072350;GO:1901564;GO:1901566;GO:1901576;GO:1901605;GO:…	alpha-amino acid biosynthetic process;alpha-amino acid metabolic process;amide biosynthetic process;arginine biosynthetic process;arginine metabolic process;argininosuccinate metabolic process;biological_process;biosynthetic process;carboxylic acid biosynthetic process;carboxylic acid metabolic process;cellular amide metabolic process;cellular amino acid biosynthetic process;cellular amino acid m…	GO:0003674;GO:0003824;GO:0004055;GO:0016874;GO:0016879	argininosuccinate synthase activity;catalytic activity;ligase activity;ligase activity, forming carbon-nitrogen bonds;molecular_function	6.3.4.5	6	6.3	2004-03-06	Ligases.	Ligases. Forming carbon-nitrogen bonds.	Ligases. Forming carbon-nitrogen bonds. Other carbon--nitrogen ligases.	ko:K01940	argG, ASS1, argininosuccinate synthase [EC:6.3.4.5]	argG, ASS1	ko00220;ko00250;ko01100;ko01110;ko01130;ko01230;ko05418;map00220;map00250;map01100;map01110;map01130;map01230;map05418	Alanine, aspartate and glutamate metabolism;Arginine biosynthesis;Biosynthesis of amino acids;Biosynthesis of secondary metabolites;Fluid shear stress and atherosclerosis;Metabolic pathways	M00029;M00844;M00845	Arginine biosynthesis, glutamate => acetylcitrulline => arginine;Arginine biosynthesis, ornithine => arginine;Urea cycle	R01954	L-Citrulline:L-aspartate ligase (AMP-forming), ATP + L-Citrulline + L-Aspartate <=> AMP + Diphosphate + N-(L-Arginino)succinate	RC00380;RC00629	C2c-C5a:N1b+*-*+O5a:N1b+N2a-N1b+N1a N2a-N1a:*-*:C2c-C5a;N1a-N1b:*-C2c:C1c-C1c	ko00000;ko00001;ko00002;ko01000;ko04147	Enzymes;Exosome;KEGG modules;KEGG Orthology (KO)	Arginosuc_synth
98	lcl|CP048261.1_prot_QST78970.1_231	lcl|CP048261.1_prot_QST78970.1_231	sbnB	SRIM_001155	2,3-diaminopropionate biosynthesis protein SbnB	lcl|CP048261.1_prot_QST78970.1_231 [gene=sbnB] [locus_tag=SRIM_001155] [protein=2,3-diaminopropionate biosynthesis protein SbnB] [protein_id=QST78970.1] [location=complement(233781..234866)] [gbkey=CDS]	38.467	1	0	112.46	361	28.3	9	9	9	9	2H4D8@201174|Actinobacteria	ornithine cyclodeaminase	ocd	E	METABOLISM	Amino acid transport and metabolism							4.3.1.12	4	4.3	2001-03-04	Lyases.	Lyases. Carbon-nitrogen lyases.	Lyases. Carbon-nitrogen lyases. Ammonia-lyases.	ko:K01750	E4.3.1.12, ocd, ornithine cyclodeaminase [EC:4.3.1.12]	E4.3.1.12, ocd	ko00330;ko01110;ko01130;ko01230;map00330;map01110;map01130;map01230	Arginine and proline metabolism;Biosynthesis of amino acids;Biosynthesis of secondary metabolites			R00671	L-ornithine ammonia-lyase (cyclizing, L-proline-forming), L-Ornithine <=> L-Proline + Ammonia	RC00354	C1c-C1y:N1a+*-*+N1x:C1b+C6a-C1x+C6a N1a-N1x:*-C1y:C1b-C1x	ko00000;ko00001;ko01000	Enzymes;KEGG Orthology (KO)	OCD_Mu_crystall;Shikimate_DH
103	lcl|CP048261.1_prot_QST78977.1_239	lcl|CP048261.1_prot_QST78977.1_239		SRIM_001195	glycine amidinotransferase	lcl|CP048261.1_prot_QST78977.1_239 [locus_tag=SRIM_001195] [protein=glycine amidinotransferase] [protein_id=QST78977.1] [location=complement(278109..279275)] [gbkey=CDS]	44.75	1	0	31.713	388	29.4	9	9	9	9	2I99J@201174|Actinobacteria	amidinotransferase	gatM	E	METABOLISM	Amino acid transport and metabolism							2.1.4.1	2	2.1	2004-01-02	Transferases.	Transferases. Transferring one-carbon groups.	Transferases. Transferring one-carbon groups. Amidinotransferases.	ko:K00613	GATM, glycine amidinotransferase [EC:2.1.4.1]	GATM	ko00260;ko00330;ko01100;map00260;map00330;map01100	Arginine and proline metabolism;Glycine, serine and threonine metabolism;Metabolic pathways	M00047	Creatine pathway	R00565;R01989	L-Arginine:4-aminobutanoate amidinotransferase, L-Arginine + 4-Aminobutanoate <=> L-Ornithine + 4-Guanidinobutanoate;L-Arginine:glycine amidinotransferase, L-Arginine + Glycine <=> L-Ornithine + Guanidinoacetate	RC00024;RC02749	C2c-C2c:N1b+*-*+N1b:N1a+N2a-N1a+N2a;N1a-N1b:*-C2c:C1b-C1b	ko00000;ko00001;ko00002;ko01000	Enzymes;KEGG modules;KEGG Orthology (KO)	Amidinotransf
115	lcl|CP048261.1_prot_QST79008.1_277	lcl|CP048261.1_prot_QST79008.1_277		SRIM_001385	Gfo/Idh/MocA family oxidoreductase	lcl|CP048261.1_prot_QST79008.1_277 [locus_tag=SRIM_001385] [protein=Gfo/Idh/MocA family oxidoreductase] [protein_id=QST79008.1] [location=complement(317836..318939)] [gbkey=CDS]	38.687	1	0	7.9649	367	5.2	2	2	2	2	2GK0F@201174|Actinobacteria	oxidoreductase		E	METABOLISM	Amino acid transport and metabolism																											GFO_IDH_MocA;GFO_IDH_MocA_C;NAD_binding_3
126	lcl|CP048261.1_prot_QST79051.1_329	lcl|CP048261.1_prot_QST79051.1_329		SRIM_001645	M20 family metallopeptidase	lcl|CP048261.1_prot_QST79051.1_329 [locus_tag=SRIM_001645] [protein=M20 family metallopeptidase] [protein_id=QST79051.1] [location=395867..397057] [gbkey=CDS]	40.539	1	0	11.029	396	8.1	2	2	2	2	2GMH2@201174|Actinobacteria	peptidase		E	METABOLISM	Amino acid transport and metabolism							3.4.17.11	3	3.4	2017-04-03	Hydrolases.	Hydrolases. Acting on peptide bonds (peptidases).	Hydrolases. Acting on peptide bonds (peptidases). Metallocarboxypeptidases.	ko:K01295	cpg, glutamate carboxypeptidase [EC:3.4.17.11]	cpg									ko00000;ko01000;ko01002	Enzymes;Peptidases and inhibitors	M20_dimer;Peptidase_M20
132	lcl|CP048261.1_prot_QST79060.1_342	lcl|CP048261.1_prot_QST79060.1_342		SRIM_001710	lipase	lcl|CP048261.1_prot_QST79060.1_342 [locus_tag=SRIM_001710] [protein=lipase] [protein_id=QST79060.1] [location=410117..411307] [gbkey=CDS]	41.968	1	0	183.69	396	56.1	16	16	16	16	2GM52@201174|Actinobacteria	GDSL-like Lipase/Acylhydrolase family		E	METABOLISM	Amino acid transport and metabolism																											Lipase_GDSL_2;Lipase_GDSL_3
147	lcl|CP048261.1_prot_QST79105.1_398	lcl|CP048261.1_prot_QST79105.1_398		SRIM_001990	MBL fold metallo-hydrolase	lcl|CP048261.1_prot_QST79105.1_398 [locus_tag=SRIM_001990] [protein=MBL fold metallo-hydrolase] [protein_id=QST79105.1] [location=468436..469233] [gbkey=CDS]	27.545	1	0	7.1543	265	14.3	2	2	2	2	2GMTR@201174|Actinobacteria	Zn-dependent hydrolases of the beta-lactamase fold		E	METABOLISM	Amino acid transport and metabolism																											Lactamase_B_2;Lactamase_B_3
164	lcl|CP048261.1_prot_QST79232.1_553	lcl|CP048261.1_prot_QST79232.1_553		SRIM_002765	VOC family virulence protein	lcl|CP048261.1_prot_QST79232.1_553 [locus_tag=SRIM_002765] [protein=VOC family virulence protein] [protein_id=QST79232.1] [location=638190..638576] [gbkey=CDS]	14.145	1	0	35.286	128	39.1	5	5	5	5	2II0X@201174|Actinobacteria	glyoxalase bleomycin resistance protein dioxygenase		E	METABOLISM	Amino acid transport and metabolism																											Glyoxalase;Glyoxalase_2;Hemerythrin
170	lcl|CP048261.1_prot_QST79263.1_587	lcl|CP048261.1_prot_QST79263.1_587		SRIM_002935	zinc-dependent alcohol dehydrogenase family protein	lcl|CP048261.1_prot_QST79263.1_587 [locus_tag=SRIM_002935] [protein=zinc-dependent alcohol dehydrogenase family protein] [protein_id=QST79263.1] [location=683159..684151] [gbkey=CDS]	34.845	1	0.002008	3.7305	330	2.7	1	1	1	1	2GKC7@201174|Actinobacteria	alcohol dehydrogenase		E	METABOLISM	Amino acid transport and metabolism							1.1.1.1;1.6.5.5	1	1.1;1.6	1.1.1;1.6.5	Oxidoreductases.	Oxidoreductases. Acting on NADH or NADPH.;Oxidoreductases. Acting on the CH-OH group of donors.	Oxidoreductases. Acting on NADH or NADPH. With a quinone or similar compound as acceptor.;Oxidoreductases. Acting on the CH-OH group of donors. With NAD(+) or NADP(+) as acceptor.	ko:K00001;ko:K00344	E1.1.1.1, adh, alcohol dehydrogenase [EC:1.1.1.1];qor, CRYZ, NADPH:quinone reductase [EC:1.6.5.5]	E1.1.1.1, adh;qor, CRYZ	ko00010;ko00071;ko00350;ko00625;ko00626;ko00830;ko00980;ko00982;ko01100;ko01110;ko01120;ko01130;ko01220;map00010;map00071;map00350;map00625;map00626;map00830;map00980;map00982;map01100;map01110;map01120;map01130;map01220	Biosynthesis of secondary metabolites;Chloroalkane and chloroalkene degradation;Degradation of aromatic compounds;Drug metabolism - cytochrome P450;Fatty acid degradation;Glycolysis / Gluconeogenesis;Metabolic pathways;Metabolism of xenobiotics by cytochrome P450;Microbial metabolism in diverse environments;Naphthalene degradation;Retinol metabolism;Tyrosine metabolism			R00623;R00754;R02124;R04805;R04880;R05233;R05234;R06917;R06927;R07105;R08281;R08306;R08310	(2-naphthyl)methanol:NAD+ oxidoreductase, (2-Naphthyl)methanol + NAD+ <=> 2-Naphthaldehyde + NADH + H+;1-hydroxymethylnaphthalene:NAD+ oxidoreductase, 1-Hydroxymethylnaphthalene + NAD+ <=> 1-Naphthaldehyde + NADH + H+;2-phenyl-1,3-propanediol monocarbamate:NAD+ oxidoreductase, 2-Phenyl-1,3-propanediol monocarbamate + NAD+ <=> 3-Carbamoyl-2-phenylpropionaldehyde + NADH + H+;3,4-dihydroxyphenylethy…	RC00050;RC00087;RC00088;RC00099;RC00116;RC00649;RC01734;RC02273	C1b-C1c:*-O1a:C1d+O1a-C1d+O1a;C1b-C4a:*-*:C1a+O1a-C1a+O4a;C1b-C4a:*-*:C1b+O1a-C1b+O4a;C1b-C4a:*-*:C1c+O1a-C1c+O4a;C1b-C4a:*-*:C2b+O1a-C2b+O4a;C1b-C4a:*-*:C8y+O1a-C8y+O4a;C1b-C4a:*-*:O1a+R-O4a+R;C1y-C5x:*-*:C1y+N1x+O1a-C1y+N1x+O5x	ko00000;ko00001;ko01000	Enzymes;KEGG Orthology (KO)	3HCDH_N;ADH_N;ADH_zinc_N;ADH_zinc_N_2;FAD_binding_3;Glu_dehyd_C;NAD_binding_2;Shikimate_DH;TrkA_N
179	lcl|CP048261.1_prot_QST79297.1_623	lcl|CP048261.1_prot_QST79297.1_623		SRIM_003115	threonine/serine dehydratase	lcl|CP048261.1_prot_QST79297.1_623 [locus_tag=SRIM_003115] [protein=threonine/serine dehydratase] [protein_id=QST79297.1] [location=complement(742113..743069)] [gbkey=CDS]	32.765	1	0	17.492	318	23	5	5	5	5	2GKCC@201174|Actinobacteria	Threonine dehydratase	tdcB	E	METABOLISM	Amino acid transport and metabolism							4.3.1.19	4	4.3	2001-03-04	Lyases.	Lyases. Carbon-nitrogen lyases.	Lyases. Carbon-nitrogen lyases. Ammonia-lyases.	ko:K01754	E4.3.1.19, ilvA, tdcB, threonine dehydratase [EC:4.3.1.19]	E4.3.1.19, ilvA, tdcB	ko00260;ko00290;ko01100;ko01110;ko01130;ko01200;ko01230;map00260;map00290;map01100;map01110;map01130;map01200;map01230	Biosynthesis of amino acids;Biosynthesis of secondary metabolites;Carbon metabolism;Glycine, serine and threonine metabolism;Metabolic pathways;Valine, leucine and isoleucine biosynthesis	M00570	Isoleucine biosynthesis, threonine => 2-oxobutanoate => isoleucine	R00220;R00996	L-serine ammonia-lyase, L-Serine <=> Pyruvate + Ammonia;L-threonine ammonia-lyase (2-oxobutanoate-forming), L-Threonine <=> 2-Oxobutanoate + Ammonia	RC00418;RC02600	C1a-C1b:*-O1a:C5a-C1c C5a-C1c:O5a+*-*+N1a:C1a+C6a-C1b+C6a O5a-O1a:C5a+*-*+C1b:*-*;C1b-C1c:*-O1a:C1a+C5a-C1a+C1c C5a-C1c:O5a+*-*+N1a:C1b+C6a-C1c+C6a O5a-O1a:C5a+*-*+C1c:*-*	ko00000;ko00001;ko00002;ko01000	Enzymes;KEGG modules;KEGG Orthology (KO)	PALP
3347	lcl|CP048261.1_prot_QST85631.1_671	lcl|CP048261.1_prot_QST85631.1_671		SRIM_003355	NAD(P)-dependent alcohol dehydrogenase	lcl|CP048261.1_prot_QST85631.1_671 [locus_tag=SRIM_003355] [protein=NAD(P)-dependent alcohol dehydrogenase] [protein_id=QST85631.1] [location=complement(790547..791563)] [gbkey=CDS]	35.423	1	0	28.149	338	21	5	5	5	5	2GKC7@201174|Actinobacteria	alcohol dehydrogenase		E	METABOLISM	Amino acid transport and metabolism							1.1.1.14	1	1.1	2001-01-01	Oxidoreductases.	Oxidoreductases. Acting on the CH-OH group of donors.	Oxidoreductases. Acting on the CH-OH group of donors. With NAD(+) or NADP(+) as acceptor.	ko:K00008	SORD, gutB, L-iditol 2-dehydrogenase [EC:1.1.1.14]	SORD, gutB	ko00040;ko00051;ko01100;map00040;map00051;map01100	Fructose and mannose metabolism;Metabolic pathways;Pentose and glucuronate interconversions	M00014	Glucuronate pathway (uronate pathway)	R00875;R01896	D-Glucitol:NAD+ 2-oxidoreductase, D-Sorbitol + NAD+ <=> D-Fructose + NADH + H+;xylitol:NAD+ 2-oxidoreductase (D-xylulose-forming), Xylitol + NAD+ <=> D-Xylulose + NADH + H+	RC00085;RC00102	C1c-C1z:*-O2x:C1b+C1c+O1a-C1b+C1y+O1a O1a-O2x:*-C1z:C1b-C1x;C1c-C1z:*-O2x:C1b+C1c+O1a-C1b+C1y+O1a O1a-O2x:*-C1z:C1c-C1y	ko00000;ko00001;ko00002;ko01000	Enzymes;KEGG modules;KEGG Orthology (KO)	ADH_N;ADH_zinc_N;ADH_zinc_N_2;AlaDh_PNT_C;Glu_dehyd_C
196	lcl|CP048261.1_prot_QST79346.1_678	lcl|CP048261.1_prot_QST79346.1_678	sbnB	SRIM_003390	2,3-diaminopropionate biosynthesis protein SbnB	lcl|CP048261.1_prot_QST79346.1_678 [gene=sbnB] [locus_tag=SRIM_003390] [protein=2,3-diaminopropionate biosynthesis protein SbnB] [protein_id=QST79346.1] [location=800773..801774] [gbkey=CDS]	35.458	1	0	26.613	333	25.5	6	6	6	5	2H4D8@201174|Actinobacteria	ornithine cyclodeaminase	ocd	E	METABOLISM	Amino acid transport and metabolism							4.3.1.12	4	4.3	2001-03-04	Lyases.	Lyases. Carbon-nitrogen lyases.	Lyases. Carbon-nitrogen lyases. Ammonia-lyases.	ko:K01750	E4.3.1.12, ocd, ornithine cyclodeaminase [EC:4.3.1.12]	E4.3.1.12, ocd	ko00330;ko01110;ko01130;ko01230;map00330;map01110;map01130;map01230	Arginine and proline metabolism;Biosynthesis of amino acids;Biosynthesis of secondary metabolites			R00671	L-ornithine ammonia-lyase (cyclizing, L-proline-forming), L-Ornithine <=> L-Proline + Ammonia	RC00354	C1c-C1y:N1a+*-*+N1x:C1b+C6a-C1x+C6a N1a-N1x:*-C1y:C1b-C1x	ko00000;ko00001;ko01000	Enzymes;KEGG Orthology (KO)	F420_oxidored;OCD_Mu_crystall;Shikimate_DH
197	lcl|CP048261.1_prot_QST79347.1_680	lcl|CP048261.1_prot_QST79347.1_680		SRIM_003400	PLP-dependent transferase	lcl|CP048261.1_prot_QST79347.1_680 [locus_tag=SRIM_003400] [protein=PLP-dependent transferase] [protein_id=QST79347.1] [location=803642..804856] [gbkey=CDS]	43.678	1	0	21.735	404	28	6	6	6	6	2ID3P@201174|Actinobacteria	Cys/Met metabolism PLP-dependent enzyme		E	METABOLISM	Amino acid transport and metabolism																											Aminotran_1_2;Cys_Met_Meta_PP
198	lcl|CP048261.1_prot_QST79353.1_689	lcl|CP048261.1_prot_QST79353.1_689		SRIM_003445	alpha/beta hydrolase	lcl|CP048261.1_prot_QST79353.1_689 [locus_tag=SRIM_003445] [protein=alpha/beta hydrolase] [protein_id=QST79353.1] [location=complement(813009..813707)] [gbkey=CDS]	24.972	1	0	45.277	232	41.4	5	5	5	5	2HEMJ@201174|Actinobacteria	hydrolases or acyltransferases alpha beta hydrolase superfamily		E	METABOLISM	Amino acid transport and metabolism																											Abhydrolase_1;Abhydrolase_5;Abhydrolase_6;Abhydrolase_8;Ser_hydrolase
202	lcl|CP048261.1_prot_QST79359.1_695	lcl|CP048261.1_prot_QST79359.1_695	metE	SRIM_003475	5-methyltetrahydropteroyltriglutamate--homocysteine S-methyltransferase	lcl|CP048261.1_prot_QST79359.1_695 [gene=metE] [locus_tag=SRIM_003475] [protein=5-methyltetrahydropteroyltriglutamate--homocysteine S-methyltransferase] [protein_id=QST79359.1] [location=820275..822593] [gbkey=CDS]	83.36	1	0	14.019	772	11	7	7	7	7	2GIXA@201174|Actinobacteria	Catalyzes the transfer of a methyl group from 5- methyltetrahydrofolate to homocysteine resulting in methionine formation	metE	E	METABOLISM	Amino acid transport and metabolism	GO:0005575;GO:0005576;GO:0005618;GO:0005622;GO:0005623;GO:0005737;GO:0005829;GO:0005886;GO:0016020;GO:0030312;GO:0044424;GO:0044444;GO:0044464;GO:0071944	cell;cell part;cell periphery;cell wall;cellular_component;cytoplasm;cytoplasmic part;cytosol;external encapsulating structure;extracellular region;intracellular;intracellular part;membrane;plasma membrane	GO:0000096;GO:0000097;GO:0006082;GO:0006520;GO:0006555;GO:0006790;GO:0006807;GO:0008150;GO:0008152;GO:0008652;GO:0009058;GO:0009066;GO:0009067;GO:0009086;GO:0009987;GO:0016053;GO:0019752;GO:0032259;GO:0040007;GO:0043436;GO:0044237;GO:0044238;GO:0044249;GO:0044272;GO:0044281;GO:0044283;GO:0046394;GO:0050667;GO:0071704;GO:1901564;GO:1901566;GO:1901576;GO:1901605;GO:1901607	alpha-amino acid biosynthetic process;alpha-amino acid metabolic process;aspartate family amino acid biosynthetic process;aspartate family amino acid metabolic process;biological_process;biosynthetic process;carboxylic acid biosynthetic process;carboxylic acid metabolic process;cellular amino acid biosynthetic process;cellular amino acid metabolic process;cellular biosynthetic process;cellular me…	GO:0003674;GO:0003824;GO:0003871;GO:0008168;GO:0008172;GO:0008705;GO:0016740;GO:0016741;GO:0042084;GO:0042085	5-methyltetrahydrofolate-dependent methyltransferase activity;5-methyltetrahydropteroyltriglutamate-homocysteine S-methyltransferase activity;5-methyltetrahydropteroyltri-L-glutamate-dependent methyltransferase activity;catalytic activity;methionine synthase activity;methyltransferase activity;molecular_function;S-methyltransferase activity;transferase activity;transferase activity, transferring …	2.1.1.14	2	2.1	2001-01-02	Transferases.	Transferases. Transferring one-carbon groups.	Transferases. Transferring one-carbon groups. Methyltransferases.	ko:K00549	metE, 5-methyltetrahydropteroyltriglutamate--homocysteine methyltransferase [EC:2.1.1.14]	metE	ko00270;ko00450;ko01100;ko01110;ko01230;map00270;map00450;map01100;map01110;map01230	Biosynthesis of amino acids;Biosynthesis of secondary metabolites;Cysteine and methionine metabolism;Metabolic pathways;Selenocompound metabolism	M00017	Methionine biosynthesis, aspartate => homoserine => methionine	R04405;R09365	5-Methyltetrahydropteroyltri-L-glutamate:L-homocysteine S-methyltransferase, 5-Methyltetrahydropteroyltri-L-glutamate + L-Homocysteine <=> Tetrahydropteroyltri-L-glutamate + L-Methionine;5-methyltetrahydropteroyltri-L-glutamate:L-selenohomocysteine Se-methyltransferase, Selenohomocysteine + 5-Methyltetrahydropteroyltri-L-glutamate <=> L-Selenomethionine + Tetrahydropteroyltri-L-glutamate	RC00035;RC00113;RC01241	N1x-N1y:*-C1a:C1y+C8y-C1y+C8y;S1a-S2a:*-C1a:C1b-C1b;Z-Z:*-C1a:C1b-C1b	ko00000;ko00001;ko00002;ko01000	Enzymes;KEGG modules;KEGG Orthology (KO)	Meth_synt_1;Meth_synt_2;MTHFR
225	lcl|CP048261.1_prot_QST79425.1_772	lcl|CP048261.1_prot_QST79425.1_772		SRIM_003860	VOC family protein	lcl|CP048261.1_prot_QST79425.1_772 [locus_tag=SRIM_003860] [protein=VOC family protein] [protein_id=QST79425.1] [location=complement(909771..910139)] [gbkey=CDS]	13.22	1	0.00031085	5.7856	122	10.7	2	2	2	2	2IM43@201174|Actinobacteria	PFAM Glyoxalase bleomycin resistance protein dioxygenase		E	METABOLISM	Amino acid transport and metabolism																											Glyoxalase;Glyoxalase_2
229	lcl|CP048261.1_prot_QST79430.1_777	lcl|CP048261.1_prot_QST79430.1_777		SRIM_003885	GNAT family N-acetyltransferase	lcl|CP048261.1_prot_QST79430.1_777 [locus_tag=SRIM_003885] [protein=GNAT family N-acetyltransferase] [protein_id=QST79430.1] [location=915183..916574] [gbkey=CDS]	49.926	1	0	8.9178	463	7.6	3	3	3	3	2GJQ8@201174|Actinobacteria	Acetyltransferase (GNAT) family		E	METABOLISM	Amino acid transport and metabolism																											Acetyltransf_1;Acetyltransf_3;ACT;FR47
259	lcl|CP048261.1_prot_QST79486.1_845	lcl|CP048261.1_prot_QST79486.1_845		SRIM_004225	oxidoreductase	lcl|CP048261.1_prot_QST79486.1_845 [locus_tag=SRIM_004225] [protein=oxidoreductase] [protein_id=QST79486.1] [location=complement(1007524..1008648)] [gbkey=CDS]	38.667	1	0.0003095	5.6982	374	10.4	2	2	2	2	COG1063@2|Bacteria	alcohol dehydrogenase		E	METABOLISM	Amino acid transport and metabolism																											3HCDH_N;ADH_N;ApbA
260	lcl|CP048261.1_prot_QST79489.1_848	lcl|CP048261.1_prot_QST79489.1_848		SRIM_004240	3-phosphoshikimate 1-carboxyvinyltransferase	lcl|CP048261.1_prot_QST79489.1_848 [locus_tag=SRIM_004240] [protein=3-phosphoshikimate 1-carboxyvinyltransferase] [protein_id=QST79489.1] [location=complement(1011166..1012623)] [gbkey=CDS]	50.048	1	0	39.234	485	7.2	1	1	1	1	2IBIX@201174|Actinobacteria	EPSP synthase (3-phosphoshikimate 1-carboxyvinyltransferase)		E	METABOLISM	Amino acid transport and metabolism							2.5.1.19	2	2.5	2001-05-02	Transferases.	Transferases. Transferring alkyl or aryl groups, other than methyl groups.	Transferases. Transferring alkyl or aryl groups, other than methyl groups. Transferring alkyl or aryl groups, other than methyl groups.	ko:K00800	aroA, 3-phosphoshikimate 1-carboxyvinyltransferase [EC:2.5.1.19]	aroA	ko00400;ko01100;ko01110;ko01130;ko01230;map00400;map01100;map01110;map01130;map01230	Biosynthesis of amino acids;Biosynthesis of secondary metabolites;Metabolic pathways;Phenylalanine, tyrosine and tryptophan biosynthesis	M00022	Shikimate pathway, phosphoenolpyruvate + erythrose-4P => chorismate	R03460	phosphoenolpyruvate:3-phosphoshikimate 5-O-(1-carboxyvinyl)-transferase, Phosphoenolpyruvate + Shikimate 3-phosphate <=> Orthophosphate + 5-O-(1-Carboxyvinyl)-3-phosphoshikimate	RC00350	O1a-O2a:*-C2c:C1y-C1y	ko00000;ko00001;ko00002;ko01000	Enzymes;KEGG modules;KEGG Orthology (KO)	EPSP_synthase
299	lcl|CP048261.1_prot_QST79589.1_967	lcl|CP048261.1_prot_QST79589.1_967		SRIM_004835	amino acid permease	lcl|CP048261.1_prot_QST79589.1_967 [locus_tag=SRIM_004835] [protein=amino acid permease] [protein_id=QST79589.1] [location=1133789..1135618] [gbkey=CDS]	64.878	1	0.0017281	3.8227	609	5.3	3	3	3	3	2IAUX@201174|Actinobacteria	C-terminus of AA_permease		E	METABOLISM	Amino acid transport and metabolism																											AA_permease;AA_permease_2;AA_permease_C
3362	lcl|CP048261.1_prot_QST85670.1_978	lcl|CP048261.1_prot_QST85670.1_978		SRIM_004890	M20 family metallopeptidase	lcl|CP048261.1_prot_QST85670.1_978 [locus_tag=SRIM_004890] [protein=M20 family metallopeptidase] [protein_id=QST85670.1] [location=complement(1150479..1151684)] [gbkey=CDS]	41.093	1	0	15.323	401	12.2	3	3	3	3	2I8IJ@201174|Actinobacteria	Acetylornithine deacetylase		E	METABOLISM	Amino acid transport and metabolism							3.5.1.18	3	3.5	2001-05-03	Hydrolases.	Hydrolases. Acting on carbon-nitrogen bonds, other than peptide bonds.	Hydrolases. Acting on carbon-nitrogen bonds, other than peptide bonds. In linear amides.	ko:K01439;ko:K05831	dapE, succinyl-diaminopimelate desuccinylase [EC:3.5.1.18];lysK, argE, [amino group carrier protein]-lysine/ornithine hydrolase [EC:3.5.1.130 3.5.1.132]	dapE;lysK, argE	ko00220;ko00300;ko01100;ko01120;ko01210;ko01230;map00220;map00300;map01100;map01120;map01210;map01230	2-Oxocarboxylic acid metabolism;Arginine biosynthesis;Biosynthesis of amino acids;Lysine biosynthesis;Metabolic pathways;Microbial metabolism in diverse environments	M00016;M00031;M00763	Lysine biosynthesis, mediated by LysW, 2-aminoadipate => lysine;Lysine biosynthesis, succinyl-DAP pathway, aspartate => lysine;Ornithine biosynthesis, mediated by LysW, glutamate => ornithine	R02734;R09779;R10933	LysW-gamma-L-lysine amidohydrolase, LysW-gamma-L-lysine + H2O <=> L-Lysine + alpha-Aminoadipate carrier protein LysW;LysW-L-ornithine amidohydrolase, LysW-L-ornithine + H2O <=> L-Ornithine + alpha-Aminoadipate carrier protein LysW;N-Succinyl-LL-2,6-diaminoheptanedioate amidohydrolase, N-Succinyl-LL-2,6-diaminoheptanedioate + H2O <=> Succinate + LL-2,6-Diaminoheptanedioate	RC00064;RC00090	C5a-C6a:N1b+*-*+O6a:C1b+O5a-C1b+O6a;N1a-N1b:*-C5a:C1c-C1c	ko00000;ko00001;ko00002;ko01000	Enzymes;KEGG modules;KEGG Orthology (KO)	M20_dimer;Peptidase_M20;Peptidase_M28
315	lcl|CP048261.1_prot_QST79626.1_1012	lcl|CP048261.1_prot_QST79626.1_1012		SRIM_005060	pyridoxal phosphate-dependent aminotransferase	lcl|CP048261.1_prot_QST79626.1_1012 [locus_tag=SRIM_005060] [protein=pyridoxal phosphate-dependent aminotransferase] [protein_id=QST79626.1] [location=1188428..1189642] [gbkey=CDS]	44.579	1	0	19.873	404	20.5	6	6	5	5	2GJ7R@201174|Actinobacteria	Aminotransferase	yfbQ	E	METABOLISM	Amino acid transport and metabolism							2.6.1.1;2.6.1.2;2.6.1.66	2	2.6	2001-06-02	Transferases.	Transferases. Transferring nitrogenous groups.	Transferases. Transferring nitrogenous groups. Transaminases.	ko:K00812;ko:K14260	alaA, alanine-synthesizing transaminase [EC:2.6.1.66 2.6.1.2];aspB, aspartate aminotransferase [EC:2.6.1.1]	alaA;aspB	ko00220;ko00250;ko00270;ko00290;ko00330;ko00350;ko00360;ko00400;ko00401;ko00950;ko00960;ko01100;ko01110;ko01130;ko01210;ko01230;map00220;map00250;map00270;map00290;map00330;map00350;map00360;map00400;map00401;map00950;map00960;map01100;map01110;map01130;map01210;map01230	2-Oxocarboxylic acid metabolism;Alanine, aspartate and glutamate metabolism;Arginine and proline metabolism;Arginine biosynthesis;Biosynthesis of amino acids;Biosynthesis of secondary metabolites;Cysteine and methionine metabolism;Isoquinoline alkaloid biosynthesis;Metabolic pathways;Novobiocin biosynthesis;Phenylalanine metabolism;Phenylalanine, tyrosine and tryptophan biosynthesis;Tropane, pipe…			R00258;R00355;R00694;R00734;R00896;R01215;R02433;R02619;R05052	3-sulfino-L-alanine:2-oxoglutarate aminotransferase, 3-Sulfino-L-alanine + 2-Oxoglutarate <=> 3-Sulfinylpyruvate + L-Glutamate;L-Alanine:2-oxoglutarate aminotransferase, L-Alanine + 2-Oxoglutarate <=> Pyruvate + L-Glutamate;L-Aspartate:2-oxoglutarate aminotransferase, L-Aspartate + 2-Oxoglutarate <=> Oxaloacetate + L-Glutamate;L-cysteate:2-oxoglutarate aminotransferase, L-Cysteate + 2-Oxoglutarat…	RC00006;RC00008;RC00036	C1c-C5a:N1a+*-*+O5a:C1a+C6a-C1a+C6a;C1c-C5a:N1a+*-*+O5a:C1b+C6a-C1b+C6a;C1c-C5a:N1a+*-*+O5a:C1c+C6a-C1c+C6a	ko00000;ko00001;ko01000;ko01007	Amino acid related enzymes;Enzymes;KEGG Orthology (KO)	Alliinase_C;Aminotran_1_2;Aminotran_5;Aminotran_MocR;Beta_elim_lyase;Cys_Met_Meta_PP;DegT_DnrJ_EryC1;HTH_19;HTH_3;HTH_31
318	lcl|CP048261.1_prot_QST79630.1_1016	lcl|CP048261.1_prot_QST79630.1_1016		SRIM_005080	S9 family peptidase	lcl|CP048261.1_prot_QST79630.1_1016 [locus_tag=SRIM_005080] [protein=S9 family peptidase] [protein_id=QST79630.1] [location=1192620..1194812] [gbkey=CDS]	77.754	1	0	15.229	730	11.6	6	6	6	6	2GJ6A@201174|Actinobacteria	peptidase	pepX	E	METABOLISM	Amino acid transport and metabolism							3.4.14.5	3	3.4	2014-04-03	Hydrolases.	Hydrolases. Acting on peptide bonds (peptidases).	Hydrolases. Acting on peptide bonds (peptidases). Dipeptidyl-peptidases and tripeptidyl-peptidases.	ko:K01278	DPP4, CD26, dipeptidyl-peptidase 4 [EC:3.4.14.5]	DPP4, CD26	ko04974;map04974	Protein digestion and absorption							ko00000;ko00001;ko01000;ko01002;ko04090;ko04147	CD molecules;Enzymes;Exosome;KEGG Orthology (KO);Peptidases and inhibitors	Abhydrolase_1;Abhydrolase_3;Abhydrolase_5;Abhydrolase_6;DLH;DPPIV_N;Esterase;Esterase_phd;Hydrolase_4;PD40;Peptidase_S15;Peptidase_S28;Peptidase_S9
324	lcl|CP048261.1_prot_QST79652.1_1041	lcl|CP048261.1_prot_QST79652.1_1041	gcvP	SRIM_005205	aminomethyl-transferring glycine dehydrogenase	lcl|CP048261.1_prot_QST79652.1_1041 [gene=gcvP] [locus_tag=SRIM_005205] [protein=aminomethyl-transferring glycine dehydrogenase] [protein_id=QST79652.1] [location=complement(1218642..1221527)] [gbkey=CDS]	102.04	1	0	323.31	961	48.1	34	34	34	34	2GJ11@201174|Actinobacteria	The glycine cleavage system catalyzes the degradation of glycine. The P protein binds the alpha-amino group of glycine through its pyridoxal phosphate cofactor	gcvP	E	METABOLISM	Amino acid transport and metabolism	GO:0005575;GO:0005618;GO:0005623;GO:0005886;GO:0016020;GO:0030312;GO:0044464;GO:0071944	cell;cell part;cell periphery;cell wall;cellular_component;external encapsulating structure;membrane;plasma membrane	GO:0008150;GO:0040007	biological_process;growth			1.4.4.2	1	1.4	2004-04-01	Oxidoreductases.	Oxidoreductases. Acting on the CH-NH(2) group of donors.	Oxidoreductases. Acting on the CH-NH(2) group of donors. With a disulfide as acceptor.	ko:K00281;ko:K00283	gcvPB, glycine dehydrogenase subunit 2 [EC:1.4.4.2];GLDC, gcvP, glycine dehydrogenase [EC:1.4.4.2]	gcvPB;GLDC, gcvP	ko00260;ko00630;ko01100;ko01110;ko01130;ko01200;map00260;map00630;map01100;map01110;map01130;map01200	Biosynthesis of secondary metabolites;Carbon metabolism;Glycine, serine and threonine metabolism;Glyoxylate and dicarboxylate metabolism;Metabolic pathways	M00532	Photorespiration	R01221;R03425	glycine:lipoylprotein oxidoreductase (decarboxylating and acceptor-aminomethylating), Glycine + Lipoylprotein <=> [Protein]-S8-aminomethyldihydrolipoyllysine + CO2;glycine:NAD+ 2-oxidoreductase (tetrahydrofolate-methylene-adding), glycine cleavage system, Glycine + Tetrahydrofolate + NAD+ <=> 5,10-Methylenetetrahydrofolate + Ammonia + CO2 + NADH + H+	RC00022;RC00929;RC02834;RC02880	C1b-C1b:C6a+*-*+S2a:N1a-N1a;N0-N1a:*-C1b:*-*;N1b-N1y:*-C1x:C1b+C8y-C1x+C8y N1x-N1y:*-C1x:C1y+C8y-C1y+C8y;S1a-S3x:*-S3x:C1c-C1y S2a-S3x:C1b+*-*+S3x:C1b-C1x	ko00000;ko00001;ko00002;ko01000	Enzymes;KEGG modules;KEGG Orthology (KO)	Aminotran_5;Beta_elim_lyase;GDC-P
348	lcl|CP048261.1_prot_QST79695.1_1089	lcl|CP048261.1_prot_QST79695.1_1089	pxpB	SRIM_005460	5-oxoprolinase subunit PxpB	lcl|CP048261.1_prot_QST79695.1_1089 [gene=pxpB] [locus_tag=SRIM_005460] [protein=5-oxoprolinase subunit PxpB] [protein_id=QST79695.1] [location=1285166..1285837] [gbkey=CDS]	23.784	1	0	8.8575	223	17.9	3	3	3	3	2I2R8@201174|Actinobacteria	allophanate hydrolase subunit 1		E	METABOLISM	Amino acid transport and metabolism																											AHS1;CT_C_D
349	lcl|CP048261.1_prot_QST79696.1_1090	lcl|CP048261.1_prot_QST79696.1_1090		SRIM_005465	biotin-dependent carboxyltransferase family protein	lcl|CP048261.1_prot_QST79696.1_1090 [locus_tag=SRIM_005465] [protein=biotin-dependent carboxyltransferase family protein] [protein_id=QST79696.1] [location=1285834..1286715] [gbkey=CDS]	29.899	1	0	37.865	293	14.7	3	3	3	3	2GITH@201174|Actinobacteria	allophanate hydrolase subunit 2	kipA	E	METABOLISM	Amino acid transport and metabolism																											AHS1;AHS2;CT_A_B;CT_C_D
355	lcl|CP048261.1_prot_QST79745.1_1146	lcl|CP048261.1_prot_QST79745.1_1146	asnB	SRIM_005745	asparagine synthase (glutamine-hydrolyzing)	lcl|CP048261.1_prot_QST79745.1_1146 [gene=asnB] [locus_tag=SRIM_005745] [protein=asparagine synthase (glutamine-hydrolyzing)] [protein_id=QST79745.1] [location=complement(1356221..1358065)] [gbkey=CDS]	69.287	1	0	76.551	614	37.9	18	18	18	18	2GJIM@201174|Actinobacteria	asparagine synthase		E	METABOLISM	Amino acid transport and metabolism							6.3.5.4	6	6.3	2005-03-06	Ligases.	Ligases. Forming carbon-nitrogen bonds.	Ligases. Forming carbon-nitrogen bonds. Carbon--nitrogen ligases with glutamine as amido-N-donor.	ko:K01953	asnB, ASNS, asparagine synthase (glutamine-hydrolysing) [EC:6.3.5.4]	asnB, ASNS	ko00250;ko01100;ko01110;map00250;map01100;map01110	Alanine, aspartate and glutamate metabolism;Biosynthesis of secondary metabolites;Metabolic pathways			R00578	L-aspartate:L-glutamine amido-ligase (AMP-forming), ATP + L-Aspartate + L-Glutamine + H2O <=> AMP + Diphosphate + L-Asparagine + L-Glutamate	RC00010	C5a-C6a:N1a+*-*+O6a:C1b+O5a-C1b+O6a	ko00000;ko00001;ko01000;ko01002	Enzymes;KEGG Orthology (KO);Peptidases and inhibitors	Asn_synthase;DUF3700;GATase_6;GATase_7
3378	lcl|CP048261.1_prot_QST85699.1_1222	lcl|CP048261.1_prot_QST85699.1_1222		SRIM_006125	PLP-dependent cysteine synthase family protein	lcl|CP048261.1_prot_QST85699.1_1222 [locus_tag=SRIM_006125] [protein=PLP-dependent cysteine synthase family protein] [protein_id=QST85699.1] [location=complement(1440489..1441586)] [gbkey=CDS]	40.225	1	0	148.98	365	29	10	10	10	10	2GNE4@201174|Actinobacteria	cysteine synthase		E	METABOLISM	Amino acid transport and metabolism							2.5.1.47	2	2.5	2001-05-02	Transferases.	Transferases. Transferring alkyl or aryl groups, other than methyl groups.	Transferases. Transferring alkyl or aryl groups, other than methyl groups. Transferring alkyl or aryl groups, other than methyl groups.	ko:K01738	cysK, cysteine synthase [EC:2.5.1.47]	cysK	ko00270;ko00920;ko01100;ko01110;ko01120;ko01130;ko01200;ko01230;map00270;map00920;map01100;map01110;map01120;map01130;map01200;map01230	Biosynthesis of amino acids;Biosynthesis of secondary metabolites;Carbon metabolism;Cysteine and methionine metabolism;Metabolic pathways;Microbial metabolism in diverse environments;Sulfur metabolism	M00021	Cysteine biosynthesis, serine => cysteine	R00897;R03601;R04859	O3-Acetyl-L-serine acetate-lyase (adding hydrogen sulfide), O-Acetyl-L-serine + Hydrogen selenide <=> L-Selenocysteine + Acetate;O3-acetyl-L-serine:hydrogen-sulfide 2-amino-2-carboxyethyltransferase, O3-acetyl-L-serine acetate-lyase (adding hydrogen sulfide), O-Acetyl-L-serine + Hydrogen sulfide <=> L-Cysteine + Acetate;O3-acetyl-L-serine:thiosulfate 2-amino-2-carboxyethyltransferase (reducing, L…	RC00020;RC02814;RC02821	C1b-C1b:O7a+*-*+S1a:C1c-C1c;O6a-O7a:*-C1b:C6a-C7a;S0-S1a:*-C1b:*-*	ko00000;ko00001;ko00002;ko01000	Enzymes;KEGG modules;KEGG Orthology (KO)	PALP
385	lcl|CP048261.1_prot_QST79817.1_1238	lcl|CP048261.1_prot_QST79817.1_1238		SRIM_006205	dipeptidase	lcl|CP048261.1_prot_QST79817.1_1238 [locus_tag=SRIM_006205] [protein=dipeptidase] [protein_id=QST79817.1] [location=1453843..1455210] [gbkey=CDS]	48.015	1	0	323.31	455	54.9	17	17	17	17	2GM84@201174|Actinobacteria	peptidase	tpdA	E	METABOLISM	Amino acid transport and metabolism																											M20_dimer;Peptidase_M20;Peptidase_M28
396	lcl|CP048261.1_prot_QST79843.1_1268	lcl|CP048261.1_prot_QST79843.1_1268		SRIM_006355	low specificity L-threonine aldolase	lcl|CP048261.1_prot_QST79843.1_1268 [locus_tag=SRIM_006355] [protein=low specificity L-threonine aldolase] [protein_id=QST79843.1] [location=complement(1488592..1489680)] [gbkey=CDS]	39.922	1	0	323.31	362	64.9	15	15	15	15	2GJ0V@201174|Actinobacteria	Threonine aldolase	ltaE	E	METABOLISM	Amino acid transport and metabolism							4.1.2.48	4	4.1	2002-01-04	Lyases.	Lyases. Carbon-carbon lyases.	Lyases. Carbon-carbon lyases. Aldehyde-lyases.	ko:K01620	ltaE, threonine aldolase [EC:4.1.2.48]	ltaE	ko00260;ko01100;ko01110;ko01120;ko01130;ko01230;map00260;map01100;map01110;map01120;map01130;map01230	Biosynthesis of amino acids;Biosynthesis of secondary metabolites;Glycine, serine and threonine metabolism;Metabolic pathways;Microbial metabolism in diverse environments			R00751;R06171	L-allo-threonine acetaldehyde-lyase (glycine-forming), L-Allothreonine <=> Glycine + Acetaldehyde;L-threonine acetaldehyde-lyase (glycine-forming), L-Threonine <=> Glycine + Acetaldehyde	RC00312;RC00372	C1b-C1c:*-C1c:C6a+N1a-C6a+N1a;C1c-C4a:C1c-*:C1a+O1a-C1a+O4a	ko00000;ko00001;ko01000	Enzymes;KEGG Orthology (KO)	Aminotran_1_2;Aminotran_5;Beta_elim_lyase
401	lcl|CP048261.1_prot_QST79848.1_1273	lcl|CP048261.1_prot_QST79848.1_1273		SRIM_006380	VOC family protein	lcl|CP048261.1_prot_QST79848.1_1273 [locus_tag=SRIM_006380] [protein=VOC family protein] [protein_id=QST79848.1] [location=1494051..1494443] [gbkey=CDS]	14.44	1	0	18.953	130	36.2	5	5	5	5	2IHZH@201174|Actinobacteria	glyoxalase bleomycin resistance protein dioxygenase	gloA	E	METABOLISM	Amino acid transport and metabolism																											Glyoxalase;Glyoxalase_2
406	lcl|CP048261.1_prot_QST79861.1_1287	lcl|CP048261.1_prot_QST79861.1_1287		SRIM_006450	ATP phosphoribosyltransferase	lcl|CP048261.1_prot_QST79861.1_1287 [locus_tag=SRIM_006450] [protein=ATP phosphoribosyltransferase] [protein_id=QST79861.1] [location=complement(1507683..1508531)] [gbkey=CDS]	30.69	1	0	220.91	282	52.8	14	14	14	14	2GNAX@201174|Actinobacteria	ATP phosphoribosyltransferase	hisG	E	METABOLISM	Amino acid transport and metabolism			GO:0000105;GO:0006082;GO:0006520;GO:0006547;GO:0006725;GO:0006807;GO:0008150;GO:0008152;GO:0008652;GO:0009058;GO:0009072;GO:0009073;GO:0009987;GO:0016053;GO:0018130;GO:0019438;GO:0019752;GO:0034641;GO:0043436;GO:0044237;GO:0044238;GO:0044249;GO:0044281;GO:0044283;GO:0046394;GO:0046483;GO:0052803;GO:0071704;GO:1901360;GO:1901362;GO:1901564;GO:1901566;GO:1901576;GO:1901605;GO:1901607	alpha-amino acid biosynthetic process;alpha-amino acid metabolic process;aromatic amino acid family biosynthetic process;aromatic amino acid family metabolic process;aromatic compound biosynthetic process;biological_process;biosynthetic process;carboxylic acid biosynthetic process;carboxylic acid metabolic process;cellular amino acid biosynthetic process;cellular amino acid metabolic process;cell…	GO:0003674;GO:0003824;GO:0003879;GO:0016740;GO:0016757;GO:0016763	ATP phosphoribosyltransferase activity;catalytic activity;molecular_function;transferase activity;transferase activity, transferring glycosyl groups;transferase activity, transferring pentosyl groups	2.4.2.17	2	2.4	2002-04-02	Transferases.	Transferases. Glycosyltransferases.	Transferases. Glycosyltransferases. Pentosyltransferases.	ko:K00765;ko:K02502	hisG, ATP phosphoribosyltransferase [EC:2.4.2.17];hisZ, ATP phosphoribosyltransferase regulatory subunit	hisG;hisZ	ko00340;ko01100;ko01110;ko01230;map00340;map01100;map01110;map01230	Biosynthesis of amino acids;Biosynthesis of secondary metabolites;Histidine metabolism;Metabolic pathways	M00026	Histidine biosynthesis, PRPP => histidine	R01071	1-(5-phospho-D-ribosyl)-ATP:diphosphate phospho-alpha-D-ribosyl-transferase, 1-(5-Phospho-D-ribosyl)-ATP + Diphosphate <=> ATP + 5-Phospho-alpha-D-ribose 1-diphosphate	RC02819;RC03200	C1y-C1y:N4y+*-*+O2b:C1y+O2x-C1y+O2x;N1a-N2a:*-*:C8y-C8y N5x-N4y:*-C1y:C8x+C8y-C8x+C8y	ko00000;ko00001;ko00002;ko01000	Enzymes;KEGG modules;KEGG Orthology (KO)	HisG;HisG_C;NMT1;TMP-TENI;tRNA-synt_His
407	lcl|CP048261.1_prot_QST79862.1_1288	lcl|CP048261.1_prot_QST79862.1_1288		SRIM_006455	phosphoribosyl-ATP diphosphatase	lcl|CP048261.1_prot_QST79862.1_1288 [locus_tag=SRIM_006455] [protein=phosphoribosyl-ATP diphosphatase] [protein_id=QST79862.1] [location=complement(1508597..1508866)] [gbkey=CDS]	9.799	1	0	124.09	89	41.6	3	3	3	3	2IQ4D@201174|Actinobacteria	Phosphoribosyl-ATP	hisE	E	METABOLISM	Amino acid transport and metabolism	GO:0005575;GO:0005618;GO:0005623;GO:0030312;GO:0044464;GO:0071944	cell;cell part;cell periphery;cell wall;cellular_component;external encapsulating structure	GO:0008150;GO:0009605;GO:0009607;GO:0040007;GO:0043207;GO:0044403;GO:0044419;GO:0050896;GO:0051701;GO:0051704;GO:0051707;GO:0075136;GO:0075139	biological_process;growth;interaction with host;interspecies interaction between organisms;multi-organism process;response to biotic stimulus;response to external biotic stimulus;response to external stimulus;response to host;response to host iron concentration;response to other organism;response to stimulus;symbiont process	GO:0000287;GO:0003674;GO:0005488;GO:0043167;GO:0043169;GO:0046872	binding;cation binding;ion binding;magnesium ion binding;metal ion binding;molecular_function	3.6.1.31	3	3.6	2001-06-03	Hydrolases.	Hydrolases. Acting on acid anhydrides.	Hydrolases. Acting on acid anhydrides. In phosphorus-containing anhydrides.	ko:K01523	hisE, phosphoribosyl-ATP pyrophosphohydrolase [EC:3.6.1.31]	hisE	ko00340;ko01100;ko01110;ko01230;map00340;map01100;map01110;map01230	Biosynthesis of amino acids;Biosynthesis of secondary metabolites;Histidine metabolism;Metabolic pathways	M00026	Histidine biosynthesis, PRPP => histidine	R04035	Phosphoribosyl-ATP pyrophosphohydrolase, 1-(5-Phospho-D-ribosyl)-ATP + H2O <=> Phosphoribosyl-AMP + Diphosphate	RC00002	O1c-O2c:*-P1b:P1b-P1b	ko00000;ko00001;ko00002;ko01000	Enzymes;KEGG modules;KEGG Orthology (KO)	MazG;PRA-PH
414	lcl|CP048261.1_prot_QST79873.1_1301	lcl|CP048261.1_prot_QST79873.1_1301		SRIM_006520	NAD(P)-binding protein	lcl|CP048261.1_prot_QST79873.1_1301 [locus_tag=SRIM_006520] [protein=NAD(P)-binding protein] [protein_id=QST79873.1] [location=complement(1520728..1522413)] [gbkey=CDS]	62.862	1	0	64.142	561	28.2	14	14	14	14	2GMV0@201174|Actinobacteria	amine oxidase		E	METABOLISM	Amino acid transport and metabolism							1.13.12.3	1	1.13	1.13.12	Oxidoreductases.	Oxidoreductases. Acting on single donors with incorporation of molecular oxygen (oxygenases). The oxygen incorporated need not be derived from O(2).	Oxidoreductases. Acting on single donors with incorporation of molecular oxygen (oxygenases). The oxygen incorporated need not be derived from O(2). With incorporation of one atom of oxygen (internal monooxygenases or internal mixed function oxidases).	ko:K00466	iaaM, tryptophan 2-monooxygenase [EC:1.13.12.3]	iaaM	ko00380;map00380	Tryptophan metabolism			R00679	L-tryptophan:oxygen 2-oxidoreductase (decarboxylating), L-Tryptophan + Oxygen <=> (Indol-3-yl)acetamide + CO2 + H2O	RC00213	C1c-C5a:C6a+*-*+O5a:C1b+N1a-C1b+N1a	ko00000;ko00001;ko01000	Enzymes;KEGG Orthology (KO)	Amino_oxidase;DAO;FAD_binding_2;GIDA;NAD_binding_8
418	lcl|CP048261.1_prot_QST79877.1_1306	lcl|CP048261.1_prot_QST79877.1_1306		SRIM_006545	amino acid permease	lcl|CP048261.1_prot_QST79877.1_1306 [locus_tag=SRIM_006545] [protein=amino acid permease] [protein_id=QST79877.1] [location=complement(1526461..1527936)] [gbkey=CDS]	50.866	1	0	18.116	491	12.8	5	5	5	5	2GJ75@201174|Actinobacteria	amino acid		E	METABOLISM	Amino acid transport and metabolism														ko:K03294	TC.APA, basic amino acid/polyamine antiporter, APA family	TC.APA									ko00000		AA_permease;AA_permease_2;AA_permease_C;Spore_permease
440	lcl|CP048261.1_prot_QST79910.1_1342	lcl|CP048261.1_prot_QST79910.1_1342	aroQ	SRIM_006725	type II 3-dehydroquinate dehydratase	lcl|CP048261.1_prot_QST79910.1_1342 [gene=aroQ] [locus_tag=SRIM_006725] [protein=type II 3-dehydroquinate dehydratase] [protein_id=QST79910.1] [location=complement(1567832..1568269)] [gbkey=CDS]	15.576	1	0	49.668	145	62.8	7	7	7	7	2IMBY@201174|Actinobacteria	Catalyzes a trans-dehydration via an enolate intermediate	aroQ	E	METABOLISM	Amino acid transport and metabolism	GO:0005575;GO:0005622;GO:0005623;GO:0005737;GO:0005829;GO:0044424;GO:0044444;GO:0044464	cell;cell part;cellular_component;cytoplasm;cytoplasmic part;cytosol;intracellular;intracellular part	GO:0006082;GO:0008150;GO:0008152;GO:0009058;GO:0009423;GO:0009987;GO:0016053;GO:0019752;GO:0040007;GO:0043436;GO:0043648;GO:0043650;GO:0044237;GO:0044249;GO:0044281;GO:0044283;GO:0046394;GO:0046417;GO:0071704;GO:1901576	biological_process;biosynthetic process;carboxylic acid biosynthetic process;carboxylic acid metabolic process;cellular biosynthetic process;cellular metabolic process;cellular process;chorismate biosynthetic process;chorismate metabolic process;dicarboxylic acid biosynthetic process;dicarboxylic acid metabolic process;growth;metabolic process;organic acid biosynthetic process;organic acid metabo…	GO:0003674;GO:0003824;GO:0003855;GO:0016829;GO:0016835;GO:0016836	3-dehydroquinate dehydratase activity;carbon-oxygen lyase activity;catalytic activity;hydro-lyase activity;lyase activity;molecular_function	4.2.1.10	4	4.2	2001-02-04	Lyases.	Lyases. Carbon-oxygen lyases.	Lyases. Carbon-oxygen lyases. Hydro-lyases.	ko:K03786	aroQ, qutE, 3-dehydroquinate dehydratase II [EC:4.2.1.10]	aroQ, qutE	ko00400;ko01100;ko01110;ko01130;ko01230;map00400;map01100;map01110;map01130;map01230	Biosynthesis of amino acids;Biosynthesis of secondary metabolites;Metabolic pathways;Phenylalanine, tyrosine and tryptophan biosynthesis	M00022	Shikimate pathway, phosphoenolpyruvate + erythrose-4P => chorismate	R03084	3-Dehydroquinate hydro-lyase, 3-Dehydroquinate <=> 3-Dehydroshikimate + H2O	RC00848	C1x-C2x:*-*:C1z+C5x-C2y+C5x C1z-C2y:O1a-*:C1x+C1x+C6a-C1x+C2x+C6a	ko00000;ko00001;ko00002;ko01000	Enzymes;KEGG modules;KEGG Orthology (KO)	DHquinase_II;PRA-PH
441	lcl|CP048261.1_prot_QST79911.1_1343	lcl|CP048261.1_prot_QST79911.1_1343		SRIM_006730	3-dehydroquinate synthase	lcl|CP048261.1_prot_QST79911.1_1343 [locus_tag=SRIM_006730] [protein=3-dehydroquinate synthase] [protein_id=QST79911.1] [location=complement(1568266..1569357)] [gbkey=CDS]	38.255	1	0	323.31	363	55.4	14	14	14	14	2GIUZ@201174|Actinobacteria	Catalyzes the conversion of 3-deoxy-D-arabino- heptulosonate 7-phosphate (DAHP) to dehydroquinate (DHQ)	aroB	E	METABOLISM	Amino acid transport and metabolism	GO:0005575;GO:0005618;GO:0005622;GO:0005623;GO:0005737;GO:0005829;GO:0005886;GO:0016020;GO:0030312;GO:0044424;GO:0044444;GO:0044464;GO:0071944	cell;cell part;cell periphery;cell wall;cellular_component;cytoplasm;cytoplasmic part;cytosol;external encapsulating structure;intracellular;intracellular part;membrane;plasma membrane	GO:0006082;GO:0006520;GO:0006725;GO:0006807;GO:0008150;GO:0008152;GO:0008652;GO:0009058;GO:0009072;GO:0009073;GO:0009423;GO:0009987;GO:0016053;GO:0019438;GO:0019752;GO:0040007;GO:0043436;GO:0043648;GO:0043650;GO:0044237;GO:0044238;GO:0044249;GO:0044281;GO:0044283;GO:0046394;GO:0046417;GO:0071704;GO:1901360;GO:1901362;GO:1901564;GO:1901566;GO:1901576	aromatic amino acid family biosynthetic process;aromatic amino acid family metabolic process;aromatic compound biosynthetic process;biological_process;biosynthetic process;carboxylic acid biosynthetic process;carboxylic acid metabolic process;cellular amino acid biosynthetic process;cellular amino acid metabolic process;cellular aromatic compound metabolic process;cellular biosynthetic process;ce…	GO:0003674;GO:0003824;GO:0003856;GO:0005488;GO:0005507;GO:0008270;GO:0016829;GO:0016835;GO:0016838;GO:0043167;GO:0043169;GO:0046872;GO:0046914	3-dehydroquinate synthase activity;binding;carbon-oxygen lyase activity;carbon-oxygen lyase activity, acting on phosphates;catalytic activity;cation binding;copper ion binding;ion binding;lyase activity;metal ion binding;molecular_function;transition metal ion binding;zinc ion binding	2.7.1.71;4.2.3.4	2;4	2.7;4.2	2.7.1;4.2.3	Lyases.;Transferases.	Lyases. Carbon-oxygen lyases.;Transferases. Transferring phosphorus-containing groups.	Lyases. Carbon-oxygen lyases. Acting on phosphates.;Transferases. Transferring phosphorus-containing groups. Phosphotransferases with an alcohol group as acceptor.	ko:K01735;ko:K13829	aroB, 3-dehydroquinate synthase [EC:4.2.3.4];aroKB, shikimate kinase / 3-dehydroquinate synthase [EC:2.7.1.71 4.2.3.4]	aroB;aroKB	ko00400;ko01100;ko01110;ko01130;ko01230;map00400;map01100;map01110;map01130;map01230	Biosynthesis of amino acids;Biosynthesis of secondary metabolites;Metabolic pathways;Phenylalanine, tyrosine and tryptophan biosynthesis	M00022	Shikimate pathway, phosphoenolpyruvate + erythrose-4P => chorismate	R02412;R03083	2-Dehydro-3-deoxy-D-arabino-heptonate 7-phosphate phosphate-lyase (cyclyzing), 2-Dehydro-3-deoxy-D-arabino-heptonate 7-phosphate <=> 3-Dehydroquinate + Orthophosphate;ATP:shikimate 3-phosphotransferase, ATP + Shikimate <=> ADP + Shikimate 3-phosphate	RC00002;RC00078;RC00847	C1b-C1x:O2b+*-*+C1z:C1c-C5x C1c-C5x:*-*:C1b+C1c+O1a-C1x+C1y+O5x C5a-C1z:*-C1x:C1b+C6a+O5a-C1x+C6a+O1a;O1a-O2b:*-P1b:C1y-C1y;O1c-O2c:*-P1b:P1b-P1b	ko00000;ko00001;ko00002;ko01000	Enzymes;KEGG modules;KEGG Orthology (KO)	AAA;AAA_17;AAA_18;AAA_33;Cytidylate_kin;DHQ_synthase;Fe-ADH;Fe-ADH_2;SKI
442	lcl|CP048261.1_prot_QST79912.1_1344	lcl|CP048261.1_prot_QST79912.1_1344		SRIM_006735	shikimate kinase	lcl|CP048261.1_prot_QST79912.1_1344 [locus_tag=SRIM_006735] [protein=shikimate kinase] [protein_id=QST79912.1] [location=complement(1569354..1569935)] [gbkey=CDS]	20.278	1	0	44.15	193	62.2	9	9	9	9	2GRFW@201174|Actinobacteria	Catalyzes the specific phosphorylation of the 3-hydroxyl group of shikimic acid using ATP as a cosubstrate	aroK	E	METABOLISM	Amino acid transport and metabolism	GO:0005575;GO:0005622;GO:0005623;GO:0005737;GO:0005829;GO:0044424;GO:0044444;GO:0044464	cell;cell part;cellular_component;cytoplasm;cytoplasmic part;cytosol;intracellular;intracellular part	GO:0006082;GO:0006520;GO:0006725;GO:0006793;GO:0006796;GO:0006807;GO:0008150;GO:0008152;GO:0008652;GO:0009058;GO:0009072;GO:0009073;GO:0009423;GO:0009987;GO:0016053;GO:0016310;GO:0019438;GO:0019632;GO:0019752;GO:0032787;GO:0040007;GO:0043436;GO:0043648;GO:0043650;GO:0044237;GO:0044238;GO:0044249;GO:0044281;GO:0044283;GO:0046394;GO:0046417;GO:0071704;GO:1901360;GO:1901362;GO:1901564;GO:1901566;GO:…	aromatic amino acid family biosynthetic process;aromatic amino acid family metabolic process;aromatic compound biosynthetic process;biological_process;biosynthetic process;carboxylic acid biosynthetic process;carboxylic acid metabolic process;cellular amino acid biosynthetic process;cellular amino acid metabolic process;cellular aromatic compound metabolic process;cellular biosynthetic process;ce…	GO:0000166;GO:0000287;GO:0003674;GO:0003824;GO:0004765;GO:0005488;GO:0005524;GO:0008144;GO:0016301;GO:0016740;GO:0016772;GO:0016773;GO:0017076;GO:0030554;GO:0032553;GO:0032555;GO:0032559;GO:0035639;GO:0036094;GO:0043167;GO:0043168;GO:0043169;GO:0046872;GO:0097159;GO:0097367;GO:1901265;GO:1901363	adenyl nucleotide binding;adenyl ribonucleotide binding;anion binding;ATP binding;binding;carbohydrate derivative binding;catalytic activity;cation binding;drug binding;heterocyclic compound binding;ion binding;kinase activity;magnesium ion binding;metal ion binding;molecular_function;nucleoside phosphate binding;nucleotide binding;organic cyclic compound binding;phosphotransferase activity, alco…	2.7.1.71	2	2.7	2001-07-02	Transferases.	Transferases. Transferring phosphorus-containing groups.	Transferases. Transferring phosphorus-containing groups. Phosphotransferases with an alcohol group as acceptor.	ko:K00891	aroK, aroL, shikimate kinase [EC:2.7.1.71]	aroK, aroL	ko00400;ko01100;ko01110;ko01130;ko01230;map00400;map01100;map01110;map01130;map01230	Biosynthesis of amino acids;Biosynthesis of secondary metabolites;Metabolic pathways;Phenylalanine, tyrosine and tryptophan biosynthesis	M00022	Shikimate pathway, phosphoenolpyruvate + erythrose-4P => chorismate	R02412	ATP:shikimate 3-phosphotransferase, ATP + Shikimate <=> ADP + Shikimate 3-phosphate	RC00002;RC00078	O1a-O2b:*-P1b:C1y-C1y;O1c-O2c:*-P1b:P1b-P1b	ko00000;ko00001;ko00002;ko01000	Enzymes;KEGG modules;KEGG Orthology (KO)	AAA;AAA_16;AAA_17;AAA_18;AAA_33;AAA_5;ATP_bind_2;Cytidylate_kin;KTI12;Mg_chelatase;RuvB_N;SKI
443	lcl|CP048261.1_prot_QST79913.1_1345	lcl|CP048261.1_prot_QST79913.1_1345	aroC	SRIM_006740	chorismate synthase	lcl|CP048261.1_prot_QST79913.1_1345 [gene=aroC] [locus_tag=SRIM_006740] [protein=chorismate synthase] [protein_id=QST79913.1] [location=complement(1569932..1571116)] [gbkey=CDS]	41.345	1	0	323.31	394	59.9	22	22	22	22	2GJJN@201174|Actinobacteria	Catalyzes the anti-1,4-elimination of the C-3 phosphate and the C-6 proR hydrogen from 5-enolpyruvylshikimate-3-phosphate (EPSP) to yield chorismate, which is the branch point compound that serves as the starting substrate for the three terminal pathways of aromatic amino acid biosynthesis. This reaction introduces a second double bond into the aromatic ring system	aroC	E	METABOLISM	Amino acid transport and metabolism	GO:0005575;GO:0005622;GO:0005623;GO:0005737;GO:0005829;GO:0044424;GO:0044444;GO:0044464	cell;cell part;cellular_component;cytoplasm;cytoplasmic part;cytosol;intracellular;intracellular part	GO:0006082;GO:0006520;GO:0006725;GO:0006807;GO:0008150;GO:0008152;GO:0008652;GO:0009058;GO:0009072;GO:0009073;GO:0009423;GO:0009987;GO:0016053;GO:0019438;GO:0019752;GO:0040007;GO:0043436;GO:0043648;GO:0043650;GO:0044237;GO:0044238;GO:0044249;GO:0044281;GO:0044283;GO:0046394;GO:0046417;GO:0055114;GO:0071704;GO:1901360;GO:1901362;GO:1901564;GO:1901566;GO:1901576	aromatic amino acid family biosynthetic process;aromatic amino acid family metabolic process;aromatic compound biosynthetic process;biological_process;biosynthetic process;carboxylic acid biosynthetic process;carboxylic acid metabolic process;cellular amino acid biosynthetic process;cellular amino acid metabolic process;cellular aromatic compound metabolic process;cellular biosynthetic process;ce…	GO:0000166;GO:0003674;GO:0003824;GO:0004107;GO:0005488;GO:0010181;GO:0016491;GO:0016651;GO:0016829;GO:0016835;GO:0016838;GO:0032553;GO:0036094;GO:0043167;GO:0043168;GO:0048037;GO:0050662;GO:0051287;GO:0097159;GO:0097367;GO:1901265;GO:1901363	anion binding;binding;carbohydrate derivative binding;carbon-oxygen lyase activity;carbon-oxygen lyase activity, acting on phosphates;catalytic activity;chorismate synthase activity;coenzyme binding;cofactor binding;FMN binding;heterocyclic compound binding;ion binding;lyase activity;molecular_function;NAD binding;nucleoside phosphate binding;nucleotide binding;organic cyclic compound binding;oxi…	4.2.3.5	4	4.2	2003-02-04	Lyases.	Lyases. Carbon-oxygen lyases.	Lyases. Carbon-oxygen lyases. Acting on phosphates.	ko:K01736	aroC, chorismate synthase [EC:4.2.3.5]	aroC	ko00400;ko01100;ko01110;ko01130;ko01230;map00400;map01100;map01110;map01130;map01230	Biosynthesis of amino acids;Biosynthesis of secondary metabolites;Metabolic pathways;Phenylalanine, tyrosine and tryptophan biosynthesis	M00022	Shikimate pathway, phosphoenolpyruvate + erythrose-4P => chorismate	R01714	5-O-(1-Carboxyvinyl)-3-phosphoshikimate phosphate-lyase (chorismate-forming), 5-O-(1-Carboxyvinyl)-3-phosphoshikimate <=> Chorismate + Orthophosphate	RC00586	C1x-C2x:*-*:C1y+C2y-C1y+C2y C1y-C2x:O2b-*:C1y+C2x-C1y+C2x	ko00000;ko00001;ko00002;ko01000	Enzymes;KEGG modules;KEGG Orthology (KO)	Chorismate_synt
444	lcl|CP048261.1_prot_QST79914.1_1346	lcl|CP048261.1_prot_QST79914.1_1346		SRIM_006745	shikimate dehydrogenase	lcl|CP048261.1_prot_QST79914.1_1346 [locus_tag=SRIM_006745] [protein=shikimate dehydrogenase] [protein_id=QST79914.1] [location=complement(1571233..1572072)] [gbkey=CDS]	28.986	1	0	57.859	279	24.4	4	4	4	4	2GPQQ@201174|Actinobacteria	Shikimate dehydrogenase	aroE	E	METABOLISM	Amino acid transport and metabolism	GO:0005575;GO:0005622;GO:0005623;GO:0005737;GO:0005829;GO:0044424;GO:0044444;GO:0044464	cell;cell part;cellular_component;cytoplasm;cytoplasmic part;cytosol;intracellular;intracellular part	GO:0006082;GO:0008150;GO:0008152;GO:0009058;GO:0009423;GO:0009987;GO:0016053;GO:0019632;GO:0019752;GO:0032787;GO:0043436;GO:0043648;GO:0043650;GO:0044237;GO:0044249;GO:0044281;GO:0044283;GO:0046394;GO:0046417;GO:0055114;GO:0071704;GO:1901576;GO:1901615	biological_process;biosynthetic process;carboxylic acid biosynthetic process;carboxylic acid metabolic process;cellular biosynthetic process;cellular metabolic process;cellular process;chorismate biosynthetic process;chorismate metabolic process;dicarboxylic acid biosynthetic process;dicarboxylic acid metabolic process;metabolic process;monocarboxylic acid metabolic process;organic acid biosynthe…	GO:0000166;GO:0003674;GO:0003824;GO:0004764;GO:0005488;GO:0016491;GO:0016614;GO:0016616;GO:0036094;GO:0048037;GO:0050661;GO:0050662;GO:0097159;GO:1901265;GO:1901363	binding;catalytic activity;coenzyme binding;cofactor binding;heterocyclic compound binding;molecular_function;NADP binding;nucleoside phosphate binding;nucleotide binding;organic cyclic compound binding;oxidoreductase activity;oxidoreductase activity, acting on CH-OH group of donors;oxidoreductase activity, acting on the CH-OH group of donors, NAD or NADP as acceptor;shikimate 3-dehydrogenase (NA…	1.1.1.25	1	1.1	2001-01-01	Oxidoreductases.	Oxidoreductases. Acting on the CH-OH group of donors.	Oxidoreductases. Acting on the CH-OH group of donors. With NAD(+) or NADP(+) as acceptor.	ko:K00014	aroE, shikimate dehydrogenase [EC:1.1.1.25]	aroE	ko00400;ko01100;ko01110;ko01130;ko01230;map00400;map01100;map01110;map01130;map01230	Biosynthesis of amino acids;Biosynthesis of secondary metabolites;Metabolic pathways;Phenylalanine, tyrosine and tryptophan biosynthesis	M00022	Shikimate pathway, phosphoenolpyruvate + erythrose-4P => chorismate	R02413	Shikimate:NADP+ 3-oxidoreductase, Shikimate + NADP+ <=> 3-Dehydroshikimate + NADPH + H+	RC00206	C1y-C5x:*-*:C1y+C2x+O1a-C1y+C2x+O5x	ko00000;ko00001;ko00002;ko01000	Enzymes;KEGG modules;KEGG Orthology (KO)	AlaDh_PNT_C;F420_oxidored;OCD_Mu_crystall;Sacchrp_dh_NADP;Shikimate_DH;Shikimate_dh_N
496	lcl|CP048261.1_prot_QST79978.1_1419	lcl|CP048261.1_prot_QST79978.1_1419	argH	SRIM_007145	argininosuccinate lyase	lcl|CP048261.1_prot_QST79978.1_1419 [gene=argH] [locus_tag=SRIM_007145] [protein=argininosuccinate lyase] [protein_id=QST79978.1] [location=complement(1651104..1652531)] [gbkey=CDS]	50.974	1	0	323.31	475	50.7	22	22	22	22	2GJ2A@201174|Actinobacteria	argininosuccinate lyase	argH	E	METABOLISM	Amino acid transport and metabolism	GO:0005575;GO:0005618;GO:0005622;GO:0005623;GO:0005737;GO:0030312;GO:0044424;GO:0044464;GO:0071944	cell;cell part;cell periphery;cell wall;cellular_component;cytoplasm;external encapsulating structure;intracellular;intracellular part	GO:0006082;GO:0006520;GO:0006525;GO:0006526;GO:0006591;GO:0006807;GO:0008150;GO:0008152;GO:0008652;GO:0009058;GO:0009064;GO:0009084;GO:0009987;GO:0016053;GO:0019752;GO:0040007;GO:0042450;GO:0043436;GO:0044237;GO:0044238;GO:0044249;GO:0044281;GO:0044283;GO:0046394;GO:0071704;GO:1901564;GO:1901566;GO:1901576;GO:1901605;GO:1901607	alpha-amino acid biosynthetic process;alpha-amino acid metabolic process;arginine biosynthetic process;arginine biosynthetic process via ornithine;arginine metabolic process;biological_process;biosynthetic process;carboxylic acid biosynthetic process;carboxylic acid metabolic process;cellular amino acid biosynthetic process;cellular amino acid metabolic process;cellular biosynthetic process;cellu…	GO:0003674;GO:0003824;GO:0004056;GO:0016829;GO:0016840;GO:0016842	amidine-lyase activity;argininosuccinate lyase activity;carbon-nitrogen lyase activity;catalytic activity;lyase activity;molecular_function	4.3.2.1	4	4.3	2002-03-04	Lyases.	Lyases. Carbon-nitrogen lyases.	Lyases. Carbon-nitrogen lyases. Lyases acting on amides, amidines, etc.	ko:K01755	argH, ASL, argininosuccinate lyase [EC:4.3.2.1]	argH, ASL	ko00220;ko00250;ko01100;ko01110;ko01130;ko01230;map00220;map00250;map01100;map01110;map01130;map01230	Alanine, aspartate and glutamate metabolism;Arginine biosynthesis;Biosynthesis of amino acids;Biosynthesis of secondary metabolites;Metabolic pathways	M00029;M00844;M00845	Arginine biosynthesis, glutamate => acetylcitrulline => arginine;Arginine biosynthesis, ornithine => arginine;Urea cycle	R01086	2-(Nomega-L-arginino)succinate arginine-lyase (fumarate-forming), N-(L-Arginino)succinate <=> Fumarate + L-Arginine	RC00445;RC00447	C1b-C2b:*-*:C1c+C6a-C2b+C6a C1c-C2b:N1b-*:C1b+C6a-C2b+C6a;N1a-N1b:*-C1c:C2c-C2c	ko00000;ko00001;ko00002;ko01000;ko04147	Enzymes;Exosome;KEGG modules;KEGG Orthology (KO)	ASL_C2;Lyase_1
497	lcl|CP048261.1_prot_QST79979.1_1420	lcl|CP048261.1_prot_QST79979.1_1420		SRIM_007150	argininosuccinate synthase	lcl|CP048261.1_prot_QST79979.1_1420 [locus_tag=SRIM_007150] [protein=argininosuccinate synthase] [protein_id=QST79979.1] [location=complement(1652630..1653823)] [gbkey=CDS]	43.008	1	0	323.31	397	43.8	19	19	19	19	2GK96@201174|Actinobacteria	Belongs to the argininosuccinate synthase family. Type	argG	E	METABOLISM	Amino acid transport and metabolism	GO:0005575;GO:0005622;GO:0005623;GO:0005737;GO:0005829;GO:0005886;GO:0016020;GO:0044424;GO:0044444;GO:0044464;GO:0071944	cell;cell part;cell periphery;cellular_component;cytoplasm;cytoplasmic part;cytosol;intracellular;intracellular part;membrane;plasma membrane	GO:0000050;GO:0000053;GO:0006082;GO:0006520;GO:0006525;GO:0006526;GO:0006575;GO:0006807;GO:0008150;GO:0008152;GO:0008652;GO:0009058;GO:0009064;GO:0009084;GO:0009987;GO:0016053;GO:0019627;GO:0019752;GO:0034641;GO:0040007;GO:0043436;GO:0043603;GO:0043604;GO:0044237;GO:0044238;GO:0044249;GO:0044271;GO:0044281;GO:0044283;GO:0046394;GO:0071704;GO:0071941;GO:0072350;GO:1901564;GO:1901566;GO:1901576;GO:…	alpha-amino acid biosynthetic process;alpha-amino acid metabolic process;amide biosynthetic process;arginine biosynthetic process;arginine metabolic process;argininosuccinate metabolic process;biological_process;biosynthetic process;carboxylic acid biosynthetic process;carboxylic acid metabolic process;cellular amide metabolic process;cellular amino acid biosynthetic process;cellular amino acid m…	GO:0003674;GO:0003824;GO:0004055;GO:0016874;GO:0016879	argininosuccinate synthase activity;catalytic activity;ligase activity;ligase activity, forming carbon-nitrogen bonds;molecular_function	6.3.4.5	6	6.3	2004-03-06	Ligases.	Ligases. Forming carbon-nitrogen bonds.	Ligases. Forming carbon-nitrogen bonds. Other carbon--nitrogen ligases.	ko:K01940	argG, ASS1, argininosuccinate synthase [EC:6.3.4.5]	argG, ASS1	ko00220;ko00250;ko01100;ko01110;ko01130;ko01230;ko05418;map00220;map00250;map01100;map01110;map01130;map01230;map05418	Alanine, aspartate and glutamate metabolism;Arginine biosynthesis;Biosynthesis of amino acids;Biosynthesis of secondary metabolites;Fluid shear stress and atherosclerosis;Metabolic pathways	M00029;M00844;M00845	Arginine biosynthesis, glutamate => acetylcitrulline => arginine;Arginine biosynthesis, ornithine => arginine;Urea cycle	R01954	L-Citrulline:L-aspartate ligase (AMP-forming), ATP + L-Citrulline + L-Aspartate <=> AMP + Diphosphate + N-(L-Arginino)succinate	RC00380;RC00629	C2c-C5a:N1b+*-*+O5a:N1b+N2a-N1b+N1a N2a-N1a:*-*:C2c-C5a;N1a-N1b:*-C2c:C1c-C1c	ko00000;ko00001;ko00002;ko01000;ko04147	Enzymes;Exosome;KEGG modules;KEGG Orthology (KO)	Arginosuc_synth;QueC
501	lcl|CP048261.1_prot_QST79991.1_1432	lcl|CP048261.1_prot_QST79991.1_1432		SRIM_007215	acetylornithine transaminase	lcl|CP048261.1_prot_QST79991.1_1432 [locus_tag=SRIM_007215] [protein=acetylornithine transaminase] [protein_id=QST79991.1] [location=complement(1663844..1665085)] [gbkey=CDS]	42.288	1	0	323.31	413	60.3	16	16	16	16	2GKE9@201174|Actinobacteria	acetylornithine aminotransferase	argD	E	METABOLISM	Amino acid transport and metabolism			GO:0008150;GO:0040007	biological_process;growth	GO:0003674;GO:0005488;GO:0005515;GO:0008144;GO:0019842;GO:0030170;GO:0036094;GO:0042802;GO:0043167;GO:0043168;GO:0048037;GO:0050662;GO:0070279;GO:0097159;GO:1901363	anion binding;binding;coenzyme binding;cofactor binding;drug binding;heterocyclic compound binding;identical protein binding;ion binding;molecular_function;organic cyclic compound binding;protein binding;pyridoxal phosphate binding;small molecule binding;vitamin B6 binding;vitamin binding	2.6.1.11;2.6.1.17	2	2.6	2001-06-02	Transferases.	Transferases. Transferring nitrogenous groups.	Transferases. Transferring nitrogenous groups. Transaminases.	ko:K00821	argD, acetylornithine/N-succinyldiaminopimelate aminotransferase [EC:2.6.1.11 2.6.1.17]	argD	ko00220;ko00300;ko01100;ko01110;ko01120;ko01130;ko01210;ko01230;map00220;map00300;map01100;map01110;map01120;map01130;map01210;map01230	2-Oxocarboxylic acid metabolism;Arginine biosynthesis;Biosynthesis of amino acids;Biosynthesis of secondary metabolites;Lysine biosynthesis;Metabolic pathways;Microbial metabolism in diverse environments	M00016;M00028;M00845	Arginine biosynthesis, glutamate => acetylcitrulline => arginine;Lysine biosynthesis, succinyl-DAP pathway, aspartate => lysine;Ornithine biosynthesis, glutamate => ornithine	R02283;R04475	N2-Acetyl-L-ornithine:2-oxoglutarate aminotransferase, N-Acetylornithine + 2-Oxoglutarate <=> N-Acetyl-L-glutamate 5-semialdehyde + L-Glutamate;N-Succinyl-L-2,6-diaminoheptanedioate:2-oxoglutarate amino-transferase, N-Succinyl-LL-2,6-diaminoheptanedioate + 2-Oxoglutarate <=> N-Succinyl-2-L-amino-6-oxoheptanedioate + L-Glutamate	RC00006;RC00062	C1b-C4a:N1a+*-*+O4a:C1b-C1b;C1c-C5a:N1a+*-*+O5a:C1b+C6a-C1b+C6a	ko00000;ko00001;ko00002;ko01000;ko01007	Amino acid related enzymes;Enzymes;KEGG modules;KEGG Orthology (KO)	Aminotran_1_2;Aminotran_3;Aminotran_5;Beta_elim_lyase
502	lcl|CP048261.1_prot_QST79992.1_1433	lcl|CP048261.1_prot_QST79992.1_1433	argB	SRIM_007220	acetylglutamate kinase	lcl|CP048261.1_prot_QST79992.1_1433 [gene=argB] [locus_tag=SRIM_007220] [protein=acetylglutamate kinase] [protein_id=QST79992.1] [location=complement(1665082..1666044)] [gbkey=CDS]	33.71	1	0	100.33	320	53.1	14	14	14	14	2GKDS@201174|Actinobacteria	Belongs to the acetylglutamate kinase family. ArgB subfamily	argB	E	METABOLISM	Amino acid transport and metabolism	GO:0005575;GO:0005618;GO:0005623;GO:0005886;GO:0016020;GO:0030312;GO:0044464;GO:0071944	cell;cell part;cell periphery;cell wall;cellular_component;external encapsulating structure;membrane;plasma membrane	GO:0006082;GO:0006520;GO:0006525;GO:0006526;GO:0006793;GO:0006796;GO:0006807;GO:0008150;GO:0008152;GO:0008652;GO:0009058;GO:0009064;GO:0009084;GO:0009987;GO:0016053;GO:0016310;GO:0019752;GO:0040007;GO:0043436;GO:0044237;GO:0044238;GO:0044249;GO:0044281;GO:0044283;GO:0046394;GO:0071704;GO:1901564;GO:1901566;GO:1901576;GO:1901605;GO:1901607	alpha-amino acid biosynthetic process;alpha-amino acid metabolic process;arginine biosynthetic process;arginine metabolic process;biological_process;biosynthetic process;carboxylic acid biosynthetic process;carboxylic acid metabolic process;cellular amino acid biosynthetic process;cellular amino acid metabolic process;cellular biosynthetic process;cellular metabolic process;cellular process;gluta…	GO:0003674;GO:0003824;GO:0003991;GO:0005488;GO:0016301;GO:0016597;GO:0016740;GO:0016772;GO:0016774;GO:0031406;GO:0034618;GO:0036094;GO:0043167;GO:0043168;GO:0043169;GO:0043177	acetylglutamate kinase activity;amino acid binding;anion binding;arginine binding;binding;carboxylic acid binding;catalytic activity;cation binding;ion binding;kinase activity;molecular_function;organic acid binding;phosphotransferase activity, carboxyl group as acceptor;small molecule binding;transferase activity;transferase activity, transferring phosphorus-containing groups	2.7.2.8	2	2.7	2002-07-02	Transferases.	Transferases. Transferring phosphorus-containing groups.	Transferases. Transferring phosphorus-containing groups. Phosphotransferases with a carboxy group as acceptor.	ko:K00930	argB, acetylglutamate kinase [EC:2.7.2.8]	argB	ko00220;ko01100;ko01110;ko01130;ko01210;ko01230;map00220;map01100;map01110;map01130;map01210;map01230	2-Oxocarboxylic acid metabolism;Arginine biosynthesis;Biosynthesis of amino acids;Biosynthesis of secondary metabolites;Metabolic pathways	M00028	Ornithine biosynthesis, glutamate => ornithine	R02649	ATP:N-acetyl-L-glutamate 5-phosphotransferase, ATP + N-Acetyl-L-glutamate <=> ADP + N-Acetyl-L-glutamate 5-phosphate	RC00002;RC00043	O1c-O2c:*-P1b:P1b-P1b;O6a-O7a:*-P1b:C6a-C7a	ko00000;ko00001;ko00002;ko01000	Enzymes;KEGG modules;KEGG Orthology (KO)	AA_kinase;Aminotran_3
503	lcl|CP048261.1_prot_QST79993.1_1434	lcl|CP048261.1_prot_QST79993.1_1434	argJ	SRIM_007225	bifunctional glutamate N-acetyltransferase/amino-acid acetyltransferase ArgJ	lcl|CP048261.1_prot_QST79993.1_1434 [gene=argJ] [locus_tag=SRIM_007225] [protein=bifunctional glutamate N-acetyltransferase/amino-acid acetyltransferase ArgJ] [protein_id=QST79993.1] [location=complement(1666041..1667195)] [gbkey=CDS]	39.64	1	0	224.83	384	49	13	13	13	13	2GIW0@201174|Actinobacteria	Catalyzes two activities which are involved in the cyclic version of arginine biosynthesis the synthesis of N- acetylglutamate from glutamate and acetyl-CoA as the acetyl donor, and of ornithine by transacetylation between N(2)-acetylornithine and glutamate	argJ	E	METABOLISM	Amino acid transport and metabolism	GO:0005575;GO:0005622;GO:0005623;GO:0005737;GO:0044424;GO:0044464	cell;cell part;cellular_component;cytoplasm;intracellular;intracellular part	GO:0006082;GO:0006520;GO:0006525;GO:0006526;GO:0006591;GO:0006592;GO:0006807;GO:0008150;GO:0008152;GO:0008652;GO:0009058;GO:0009064;GO:0009084;GO:0009987;GO:0016053;GO:0019752;GO:0040007;GO:0043436;GO:0044237;GO:0044238;GO:0044249;GO:0044281;GO:0044283;GO:0046394;GO:0071704;GO:1901564;GO:1901566;GO:1901576;GO:1901605;GO:1901607	alpha-amino acid biosynthetic process;alpha-amino acid metabolic process;arginine biosynthetic process;arginine metabolic process;biological_process;biosynthetic process;carboxylic acid biosynthetic process;carboxylic acid metabolic process;cellular amino acid biosynthetic process;cellular amino acid metabolic process;cellular biosynthetic process;cellular metabolic process;cellular process;gluta…	GO:0003674;GO:0003824;GO:0004042;GO:0004358;GO:0008080;GO:0016407;GO:0016410;GO:0016740;GO:0016746;GO:0016747	acetyl-CoA:L-glutamate N-acetyltransferase activity;acetyltransferase activity;catalytic activity;glutamate N-acetyltransferase activity;molecular_function;N-acetyltransferase activity;N-acyltransferase activity;transferase activity;transferase activity, transferring acyl groups;transferase activity, transferring acyl groups other than amino-acyl groups	2.3.1.1;2.3.1.35	2	2.3	2001-03-02	Transferases.	Transferases. Acyltransferases.	Transferases. Acyltransferases. Transferring groups other than amino-acyl groups.	ko:K00620	argJ, glutamate N-acetyltransferase / amino-acid N-acetyltransferase [EC:2.3.1.35 2.3.1.1]	argJ	ko00220;ko01100;ko01110;ko01130;ko01210;ko01230;map00220;map01100;map01110;map01130;map01210;map01230	2-Oxocarboxylic acid metabolism;Arginine biosynthesis;Biosynthesis of amino acids;Biosynthesis of secondary metabolites;Metabolic pathways	M00028	Ornithine biosynthesis, glutamate => ornithine	R00259;R02282	acetyl-CoA:L-glutamate N-acetyltransferase, Acetyl-CoA + L-Glutamate <=> CoA + N-Acetyl-L-glutamate;N2-Acetyl-L-ornithine:L-glutamate N-acetyltransferase, N-Acetylornithine + L-Glutamate <=> L-Ornithine + N-Acetyl-L-glutamate	RC00004;RC00064	N1a-N1b:*-C5a:C1c-C1c;S1a-S2a:*-C5a:C1b-C1b	ko00000;ko00001;ko00002;ko01000	Enzymes;KEGG modules;KEGG Orthology (KO)	ArgJ
504	lcl|CP048261.1_prot_QST79994.1_1435	lcl|CP048261.1_prot_QST79994.1_1435		SRIM_007230	N-acetyl-gamma-glutamyl-phosphate reductase	lcl|CP048261.1_prot_QST79994.1_1435 [locus_tag=SRIM_007230] [protein=N-acetyl-gamma-glutamyl-phosphate reductase] [protein_id=QST79994.1] [location=complement(1667192..1668220)] [gbkey=CDS]	34.325	1	0	55.31	342	39.5	8	8	8	8	2GKQK@201174|Actinobacteria	Catalyzes the NADPH-dependent reduction of N-acetyl-5- glutamyl phosphate to yield N-acetyl-L-glutamate 5-semialdehyde	argC	E	METABOLISM	Amino acid transport and metabolism			GO:0008150;GO:0040007	biological_process;growth	GO:0000166;GO:0003674;GO:0005488;GO:0036094;GO:0043167;GO:0043168;GO:0048037;GO:0050661;GO:0050662;GO:0070401;GO:0097159;GO:1901265;GO:1901363	anion binding;binding;coenzyme binding;cofactor binding;heterocyclic compound binding;ion binding;molecular_function;NADP binding;NADP+ binding;nucleoside phosphate binding;nucleotide binding;organic cyclic compound binding;small molecule binding	1.2.1.38	1	1.2	2001-02-01	Oxidoreductases.	Oxidoreductases. Acting on the aldehyde or oxo group of donors.	Oxidoreductases. Acting on the aldehyde or oxo group of donors. With NAD(+) or NADP(+) as acceptor.	ko:K00145	argC, N-acetyl-gamma-glutamyl-phosphate reductase [EC:1.2.1.38]	argC	ko00220;ko01100;ko01110;ko01130;ko01210;ko01230;map00220;map01100;map01110;map01130;map01210;map01230	2-Oxocarboxylic acid metabolism;Arginine biosynthesis;Biosynthesis of amino acids;Biosynthesis of secondary metabolites;Metabolic pathways	M00028;M00845	Arginine biosynthesis, glutamate => acetylcitrulline => arginine;Ornithine biosynthesis, glutamate => ornithine	R03443	N-acetyl-L-glutamate-5-semialdehyde:NADP+ 5-oxidoreductase (phosphrylating), N-Acetyl-L-glutamate 5-semialdehyde + Orthophosphate + NADP+ <=> N-Acetyl-L-glutamate 5-phosphate + NADPH + H+	RC00684	C4a-C7a:*-O7a:C1b+O4a-C1b+O6a	ko00000;ko00001;ko00002;ko01000	Enzymes;KEGG modules;KEGG Orthology (KO)	Semialdhyde_dh;Semialdhyde_dhC
525	lcl|CP048261.1_prot_QST80039.1_1489	lcl|CP048261.1_prot_QST80039.1_1489		SRIM_007500	haloacid dehalogenase-like hydrolase	lcl|CP048261.1_prot_QST80039.1_1489 [locus_tag=SRIM_007500] [protein=haloacid dehalogenase-like hydrolase] [protein_id=QST80039.1] [location=complement(1724719..1726020)] [gbkey=CDS]	47.024	1	0	114.13	433	24	8	8	8	8	2GNJP@201174|Actinobacteria	Phosphoserine phosphatase	lppF	E	METABOLISM	Amino acid transport and metabolism																											HAD
528	lcl|CP048261.1_prot_QST80042.1_1492	lcl|CP048261.1_prot_QST80042.1_1492		SRIM_007515	glutamine synthetase	lcl|CP048261.1_prot_QST80042.1_1492 [locus_tag=SRIM_007515] [protein=glutamine synthetase] [protein_id=QST80042.1] [location=complement(1728316..1729683)] [gbkey=CDS]	50.383	1	0	65.854	455	21.5	6	6	6	6	2GM3K@201174|Actinobacteria	glutamine synthetase	glnA4	E	METABOLISM	Amino acid transport and metabolism							6.3.1.2	6	6.3	2001-03-06	Ligases.	Ligases. Forming carbon-nitrogen bonds.	Ligases. Forming carbon-nitrogen bonds. Acid--ammonia (or amine) ligases (amide synthases).	ko:K01915	glnA, GLUL, glutamine synthetase [EC:6.3.1.2]	glnA, GLUL	ko00220;ko00250;ko00630;ko00910;ko01100;ko01120;ko01230;ko02020;ko04217;ko04724;ko04727;map00220;map00250;map00630;map00910;map01100;map01120;map01230;map02020;map04217;map04724;map04727	Alanine, aspartate and glutamate metabolism;Arginine biosynthesis;Biosynthesis of amino acids;GABAergic synapse;Glutamatergic synapse;Glyoxylate and dicarboxylate metabolism;Metabolic pathways;Microbial metabolism in diverse environments;Necroptosis;Nitrogen metabolism;Two-component system			R00253	L-Glutamate:ammonia ligase (ADP-forming), ATP + L-Glutamate + Ammonia <=> ADP + Orthophosphate + L-Glutamine	RC00010;RC02798	C5a-C6a:N1a+*-*+O6a:C1b+O5a-C1b+O6a;N0-N1a:*-C5a:*-*	ko00000;ko00001;ko01000;ko04147	Enzymes;Exosome;KEGG Orthology (KO)	Gln-synt_C
532	lcl|CP048261.1_prot_QST80048.1_1499	lcl|CP048261.1_prot_QST80048.1_1499		SRIM_007550	ABC transporter permease subunit	lcl|CP048261.1_prot_QST80048.1_1499 [locus_tag=SRIM_007550] [protein=ABC transporter permease subunit] [protein_id=QST80048.1] [location=complement(1735876..1738473)] [gbkey=CDS]	94.695	1	0	210.84	865	41.2	29	29	29	29	2GKRF@201174|Actinobacteria	ABC-type proline glycine betaine transport system permease component	opuAB	E	METABOLISM	Amino acid transport and metabolism														ko:K02001;ko:K02002	proW, glycine betaine/proline transport system permease protein;proX, glycine betaine/proline transport system substrate-binding protein	proW;proX	ko02010;map02010	ABC transporters	M00208						ko00000;ko00001;ko00002;ko02000	KEGG modules;KEGG Orthology (KO);Transporters	BPD_transp_1;HAP;OpuAC
533	lcl|CP048261.1_prot_QST80049.1_1500	lcl|CP048261.1_prot_QST80049.1_1500		SRIM_007555	glycine betaine/L-proline ABC transporter ATP-binding protein	lcl|CP048261.1_prot_QST80049.1_1500 [locus_tag=SRIM_007555] [protein=glycine betaine/L-proline ABC transporter ATP-binding protein] [protein_id=QST80049.1] [location=complement(1738466..1739665)] [gbkey=CDS]	42.557	1	0	243.64	399	48.4	14	14	14	14	2GJC0@201174|Actinobacteria	glycine betaine	proV	E	METABOLISM	Amino acid transport and metabolism							3.6.3.32	3	3.6	2003-06-03	Hydrolases.	Hydrolases. Acting on acid anhydrides.	Hydrolases. Acting on acid anhydrides. Acting on acid anhydrides, catalyzing transmembrane movement of substances.	ko:K02000	proV, glycine betaine/proline transport system ATP-binding protein [EC:7.6.2.9]	proV	ko02010;map02010	ABC transporters	M00208						ko00000;ko00001;ko00002;ko01000;ko02000	Enzymes;KEGG modules;KEGG Orthology (KO);Transporters	ABC_tran;BPD_transp_1;CBS;Herpes_Helicase;OpuAC;Zeta_toxin
554	lcl|CP048261.1_prot_QST80075.1_1528	lcl|CP048261.1_prot_QST80075.1_1528		SRIM_007695	ABC transporter substrate-binding protein	lcl|CP048261.1_prot_QST80075.1_1528 [locus_tag=SRIM_007695] [protein=ABC transporter substrate-binding protein] [protein_id=QST80075.1] [location=complement(1770039..1771631)] [gbkey=CDS]	56.984	1	0	201.37	530	45.8	17	17	17	17	2GMAX@201174|Actinobacteria	Extracellular solute-binding protein, family 5		E	METABOLISM	Amino acid transport and metabolism														ko:K02035	ABC.PE.S, peptide/nickel transport system substrate-binding protein	ABC.PE.S	ko02024;map02024	Quorum sensing	M00239						ko00000;ko00001;ko00002;ko02000	KEGG modules;KEGG Orthology (KO);Transporters	SBP_bac_5
555	lcl|CP048261.1_prot_QST80076.1_1529	lcl|CP048261.1_prot_QST80076.1_1529		SRIM_007700	peptide-binding protein	lcl|CP048261.1_prot_QST80076.1_1529 [locus_tag=SRIM_007700] [protein=peptide-binding protein] [protein_id=QST80076.1] [location=complement(1771790..1773400)] [gbkey=CDS]	58.776	1	0	323.31	536	57.8	26	26	26	26	2GMAX@201174|Actinobacteria	Extracellular solute-binding protein, family 5		E	METABOLISM	Amino acid transport and metabolism														ko:K02035	ABC.PE.S, peptide/nickel transport system substrate-binding protein	ABC.PE.S	ko02024;map02024	Quorum sensing	M00239						ko00000;ko00001;ko00002;ko02000	KEGG modules;KEGG Orthology (KO);Transporters	SBP_bac_5
556	lcl|CP048261.1_prot_QST80077.1_1530	lcl|CP048261.1_prot_QST80077.1_1530		SRIM_007705	HAD family phosphatase	lcl|CP048261.1_prot_QST80077.1_1530 [locus_tag=SRIM_007705] [protein=HAD family phosphatase] [protein_id=QST80077.1] [location=complement(1773774..1774475)] [gbkey=CDS]	24.445	1	0.00060606	5.1396	233	20.6	3	3	3	3	2GJNG@201174|Actinobacteria	IA, variant 3	hisE	E	METABOLISM	Amino acid transport and metabolism																											HAD;HAD_2;Hydrolase;Hydrolase_like;PRA-PH
557	lcl|CP048261.1_prot_QST80078.1_1531	lcl|CP048261.1_prot_QST80078.1_1531	metH	SRIM_007710	methionine synthase	lcl|CP048261.1_prot_QST80078.1_1531 [gene=metH] [locus_tag=SRIM_007710] [protein=methionine synthase] [protein_id=QST80078.1] [location=complement(1774636..1778145)] [gbkey=CDS]	127.73	1	0	323.31	1169	42	38	38	38	38	2GM5Q@201174|Actinobacteria	Methionine synthase	metH	E	METABOLISM	Amino acid transport and metabolism	GO:0005575;GO:0005618;GO:0005622;GO:0005623;GO:0005737;GO:0005829;GO:0005886;GO:0016020;GO:0030312;GO:0044424;GO:0044444;GO:0044464;GO:0071944	cell;cell part;cell periphery;cell wall;cellular_component;cytoplasm;cytoplasmic part;cytosol;external encapsulating structure;intracellular;intracellular part;membrane;plasma membrane	GO:0000096;GO:0000097;GO:0006082;GO:0006520;GO:0006555;GO:0006790;GO:0006807;GO:0008150;GO:0008152;GO:0008652;GO:0009058;GO:0009066;GO:0009067;GO:0009086;GO:0009987;GO:0016053;GO:0019752;GO:0032259;GO:0043436;GO:0044237;GO:0044238;GO:0044249;GO:0044272;GO:0044281;GO:0044283;GO:0046394;GO:0071704;GO:1901564;GO:1901566;GO:1901576;GO:1901605;GO:1901607	alpha-amino acid biosynthetic process;alpha-amino acid metabolic process;aspartate family amino acid biosynthetic process;aspartate family amino acid metabolic process;biological_process;biosynthetic process;carboxylic acid biosynthetic process;carboxylic acid metabolic process;cellular amino acid biosynthetic process;cellular amino acid metabolic process;cellular biosynthetic process;cellular me…	GO:0003674;GO:0003824;GO:0008168;GO:0008172;GO:0008705;GO:0016740;GO:0016741;GO:0042084	5-methyltetrahydrofolate-dependent methyltransferase activity;catalytic activity;methionine synthase activity;methyltransferase activity;molecular_function;S-methyltransferase activity;transferase activity;transferase activity, transferring one-carbon groups	2.1.1.13	2	2.1	2001-01-02	Transferases.	Transferases. Transferring one-carbon groups.	Transferases. Transferring one-carbon groups. Methyltransferases.	ko:K00548	metH, MTR, 5-methyltetrahydrofolate--homocysteine methyltransferase [EC:2.1.1.13]	metH, MTR	ko00270;ko00450;ko00670;ko01100;ko01110;ko01230;map00270;map00450;map00670;map01100;map01110;map01230	Biosynthesis of amino acids;Biosynthesis of secondary metabolites;Cysteine and methionine metabolism;Metabolic pathways;One carbon pool by folate;Selenocompound metabolism	M00017	Methionine biosynthesis, aspartate => homoserine => methionine	R00946;R09365	5-methyltetrahydrofolate:L-homocysteine S-methyltransferase, 5-Methyltetrahydrofolate + L-Homocysteine <=> Tetrahydrofolate + L-Methionine;5-methyltetrahydropteroyltri-L-glutamate:L-selenohomocysteine Se-methyltransferase, Selenohomocysteine + 5-Methyltetrahydropteroyltri-L-glutamate <=> L-Selenomethionine + Tetrahydropteroyltri-L-glutamate	RC00035;RC00113;RC01241	N1x-N1y:*-C1a:C1y+C8y-C1y+C8y;S1a-S2a:*-C1a:C1b-C1b;Z-Z:*-C1a:C1b-C1b	ko00000;ko00001;ko00002;ko01000	Enzymes;KEGG modules;KEGG Orthology (KO)	B12-binding;B12-binding_2;Met_synt_B12;Pterin_bind;S-methyl_trans
562	lcl|CP048261.1_prot_QST80083.1_1536	lcl|CP048261.1_prot_QST80083.1_1536		SRIM_007735	hypothetical protein	lcl|CP048261.1_prot_QST80083.1_1536 [locus_tag=SRIM_007735] [protein=hypothetical protein] [protein_id=QST80083.1] [location=complement(1783486..1785018)] [gbkey=CDS]	53.677	1	0	99.686	510	45.1	15	15	15	15	2GJAU@201174|Actinobacteria	Involved in the biosynthesis of the osmoprotectant glycine betaine. Catalyzes the oxidation of choline to betaine aldehyde and betaine aldehyde to glycine betaine at the same rate		E	METABOLISM	Amino acid transport and metabolism																											DAO;FAD_binding_2;GIDA;GMC_oxred_C;GMC_oxred_N;Lycopene_cycl;NAD_binding_8
574	lcl|CP048261.1_prot_QST80109.1_1568	lcl|CP048261.1_prot_QST80109.1_1568		SRIM_007895	M20/M25/M40 family metallo-hydrolase	lcl|CP048261.1_prot_QST80109.1_1568 [locus_tag=SRIM_007895] [protein=M20/M25/M40 family metallo-hydrolase] [protein_id=QST80109.1] [location=complement(1818243..1819568)] [gbkey=CDS]	47.523	1	0	323.31	441	45.4	16	16	16	16	2GKKW@201174|Actinobacteria	COG0624 Acetylornithine deacetylase Succinyl-diaminopimelate desuccinylase and related		E	METABOLISM	Amino acid transport and metabolism																											M20_dimer;Peptidase_M20;Peptidase_M28
605	lcl|CP048261.1_prot_QST80183.1_1658	lcl|CP048261.1_prot_QST80183.1_1658		SRIM_008350	N(G),N(G)-dimethylarginine dimethylaminohydrolase	lcl|CP048261.1_prot_QST80183.1_1658 [locus_tag=SRIM_008350] [protein=N(G),N(G)-dimethylarginine dimethylaminohydrolase] [protein_id=QST80183.1] [location=complement(1919121..1919897)] [gbkey=CDS]	27.422	1	0	62.521	258	36.8	7	7	7	7	2GNTN@201174|Actinobacteria	amidinotransferase	ddaH	E	METABOLISM	Amino acid transport and metabolism							3.5.3.18	3	3.5	2003-05-03	Hydrolases.	Hydrolases. Acting on carbon-nitrogen bonds, other than peptide bonds.	Hydrolases. Acting on carbon-nitrogen bonds, other than peptide bonds. In linear amidines.	ko:K01482	DDAH, ddaH, dimethylargininase [EC:3.5.3.18]	DDAH, ddaH									ko00000;ko01000;ko04147	Enzymes;Exosome	Amidinotransf
606	lcl|CP048261.1_prot_QST80184.1_1659	lcl|CP048261.1_prot_QST80184.1_1659		SRIM_008355	glyoxalase/bleomycin resistance/dioxygenase family protein	lcl|CP048261.1_prot_QST80184.1_1659 [locus_tag=SRIM_008355] [protein=glyoxalase/bleomycin resistance/dioxygenase family protein] [protein_id=QST80184.1] [location=complement(1919894..1920322)] [gbkey=CDS]	15.851	1	0	12.986	142	38	3	3	3	3	2IQB4@201174|Actinobacteria	glyoxalase bleomycin resistance protein dioxygenase		E	METABOLISM	Amino acid transport and metabolism																											Glyoxalase;Glyoxalase_2
629	lcl|CP048261.1_prot_QST80234.1_1720	lcl|CP048261.1_prot_QST80234.1_1720		SRIM_008660	prephenate dehydrogenase	lcl|CP048261.1_prot_QST80234.1_1720 [locus_tag=SRIM_008660] [protein=prephenate dehydrogenase] [protein_id=QST80234.1] [location=complement(1986200..1987285)] [gbkey=CDS]	37.437	1	0	102.75	361	41.8	11	11	11	11	2GKB4@201174|Actinobacteria	Prephenate dehydrogenase	tyrA	E	METABOLISM	Amino acid transport and metabolism							1.3.1.12	1	1.3	2001-03-01	Oxidoreductases.	Oxidoreductases. Acting on the CH-CH group of donors.	Oxidoreductases. Acting on the CH-CH group of donors. With NAD(+) or NADP(+) as acceptor.	ko:K04517	tyrA2, prephenate dehydrogenase [EC:1.3.1.12]	tyrA2	ko00400;ko00401;ko01100;ko01110;ko01130;ko01230;map00400;map00401;map01100;map01110;map01130;map01230	Biosynthesis of amino acids;Biosynthesis of secondary metabolites;Metabolic pathways;Novobiocin biosynthesis;Phenylalanine, tyrosine and tryptophan biosynthesis	M00025	Tyrosine biosynthesis, chorismate => HPP => tyrosine	R01728	prephenate:NAD+ oxidoreductase(decarboxylating), Prephenate + NAD+ <=> 3-(4-Hydroxyphenyl)pyruvate + CO2 + NADH + H+	RC00125	C1y-C8y:*-*:C2x+C2x+O1a-C8x+C8x+O1a C1z-C8y:C6a-*:C1b+C2x+C2x-C1b+C8x+C8x	ko00000;ko00001;ko00002;ko01000	Enzymes;KEGG modules;KEGG Orthology (KO)	3HCDH_N;AAA_17;AAA_18;ACT;ACT_6;CM_1;CoA_binding_2;Cytidylate_kin;Cytidylate_kin2;F420_oxidored;FAD_binding_2;NAD_binding_2;PDH
630	lcl|CP048261.1_prot_QST80235.1_1721	lcl|CP048261.1_prot_QST80235.1_1721	aroH	SRIM_008665	chorismate mutase	lcl|CP048261.1_prot_QST80235.1_1721 [gene=aroH] [locus_tag=SRIM_008665] [protein=chorismate mutase] [protein_id=QST80235.1] [location=complement(1987282..1987644)] [gbkey=CDS]	12.947	1	0.00031959	6.9015	120	30	3	3	3	3	2IHWT@201174|Actinobacteria	Chorismate mutase		E	METABOLISM	Amino acid transport and metabolism							5.4.99.5	5	5.4	1999-04-05	Isomerases.	Isomerases. Intramolecular transferases.	Isomerases. Intramolecular transferases. Transferring other groups.	ko:K06208	aroH, chorismate mutase [EC:5.4.99.5]	aroH	ko00400;ko01100;ko01110;ko01130;ko01230;map00400;map01100;map01110;map01130;map01230	Biosynthesis of amino acids;Biosynthesis of secondary metabolites;Metabolic pathways;Phenylalanine, tyrosine and tryptophan biosynthesis	M00024;M00025	Phenylalanine biosynthesis, chorismate => phenylpyruvate => phenylalanine;Tyrosine biosynthesis, chorismate => HPP => tyrosine	R01715	Chorismate pyruvatemutase, Chorismate <=> Prephenate	RC03116	C1b-C2a:C1z-*:C5a-C2c C1z-C2y:C1b-*:C2x+C2x+C6a-C2x+C2x+C6a C2x-C1y:*-O2a:C1y+C2x-C1y+C2x C5a-C2c:*-*:C1b+C6a+O5a-C2a+C6a+O2a O5a-O2a:*-C1y:C5a-C2c	ko00000;ko00001;ko00002;ko01000	Enzymes;KEGG modules;KEGG Orthology (KO)	CM_1
3406	lcl|CP048261.1_prot_QST85762.1_1731	lcl|CP048261.1_prot_QST85762.1_1731	ald	SRIM_008715	alanine dehydrogenase	lcl|CP048261.1_prot_QST85762.1_1731 [gene=ald] [locus_tag=SRIM_008715] [protein=alanine dehydrogenase] [protein_id=QST85762.1] [location=complement(1996366..1997481)] [gbkey=CDS]	39.22	1	0	278.82	371	58.8	17	17	17	17	2GJ6G@201174|Actinobacteria	Belongs to the AlaDH PNT family	ald	E	METABOLISM	Amino acid transport and metabolism							1.4.1.1	1	1.4	2001-04-01	Oxidoreductases.	Oxidoreductases. Acting on the CH-NH(2) group of donors.	Oxidoreductases. Acting on the CH-NH(2) group of donors. With NAD(+) or NADP(+) as acceptor.	ko:K00259	ald, alanine dehydrogenase [EC:1.4.1.1]	ald	ko00250;ko00430;ko01100;map00250;map00430;map01100	Alanine, aspartate and glutamate metabolism;Metabolic pathways;Taurine and hypotaurine metabolism			R00396	L-alanine:NAD+ oxidoreductase (deaminating), L-Alanine + NAD+ + H2O <=> Pyruvate + Ammonia + NADH + H+	RC00008	C1c-C5a:N1a+*-*+O5a:C1a+C6a-C1a+C6a	ko00000;ko00001;ko01000	Enzymes;KEGG Orthology (KO)	2-Hacid_dh_C;3HCDH_N;AlaDh_PNT_C;AlaDh_PNT_N;GIDA;NAD_binding_2;NAD_binding_7;Pyr_redox;Pyr_redox_2;Shikimate_DH;THF_DHG_CYH_C
651	lcl|CP048261.1_prot_QST80266.1_1758	lcl|CP048261.1_prot_QST80266.1_1758		SRIM_008850	aspartate aminotransferase family protein	lcl|CP048261.1_prot_QST80266.1_1758 [locus_tag=SRIM_008850] [protein=aspartate aminotransferase family protein] [protein_id=QST80266.1] [location=2029832..2031418] [gbkey=CDS]	57.387	1	0	28.529	528	14.2	6	6	6	6	2GK3J@201174|Actinobacteria	decarboxylase	sidD	E	METABOLISM	Amino acid transport and metabolism							4.1.1.86	4	4.1	2001-01-04	Lyases.	Lyases. Carbon-carbon lyases.	Lyases. Carbon-carbon lyases. Carboxy-lyases.	ko:K13745	ddc, L-2,4-diaminobutyrate decarboxylase [EC:4.1.1.86]	ddc	ko00260;ko01120;map00260;map01120	Glycine, serine and threonine metabolism;Microbial metabolism in diverse environments			R07650	L-2,4-diaminobutanoate carboxy-lyase, L-2,4-Diaminobutanoate <=> 1,3-Diaminopropane + CO2	RC00299	C1b-C1c:*-C6a:C1b+N1a-C1b+N1a	ko00000;ko00001;ko01000	Enzymes;KEGG Orthology (KO)	Aminotran_1_2;Aminotran_5;Beta_elim_lyase;DegT_DnrJ_EryC1;Pyridoxal_deC;SepSecS
663	lcl|CP048261.1_prot_QST80286.1_1782	lcl|CP048261.1_prot_QST80286.1_1782	serB	SRIM_008985	phosphoserine phosphatase SerB	lcl|CP048261.1_prot_QST80286.1_1782 [gene=serB] [locus_tag=SRIM_008985] [protein=phosphoserine phosphatase SerB] [protein_id=QST80286.1] [location=2062399..2063646] [gbkey=CDS]	43.408	1	0	70.387	415	21.2	5	5	5	5	2GJDH@201174|Actinobacteria	Phosphoserine phosphatase	serB	E	METABOLISM	Amino acid transport and metabolism			GO:0006464;GO:0006470;GO:0006793;GO:0006796;GO:0006807;GO:0008150;GO:0008152;GO:0009987;GO:0016311;GO:0019538;GO:0036211;GO:0040007;GO:0043170;GO:0043412;GO:0044237;GO:0044238;GO:0044260;GO:0044267;GO:0071704;GO:1901564	biological_process;cellular macromolecule metabolic process;cellular metabolic process;cellular process;cellular protein metabolic process;cellular protein modification process;dephosphorylation;growth;macromolecule metabolic process;macromolecule modification;metabolic process;nitrogen compound metabolic process;organic substance metabolic process;organonitrogen compound metabolic process;phosph…	GO:0003674;GO:0003824;GO:0004647;GO:0004721;GO:0004722;GO:0005488;GO:0016597;GO:0016787;GO:0016788;GO:0016791;GO:0031406;GO:0036094;GO:0042578;GO:0043167;GO:0043168;GO:0043177;GO:0140096	amino acid binding;anion binding;binding;carboxylic acid binding;catalytic activity;catalytic activity, acting on a protein;hydrolase activity;hydrolase activity, acting on ester bonds;ion binding;molecular_function;organic acid binding;phosphatase activity;phosphoprotein phosphatase activity;phosphoric ester hydrolase activity;phosphoserine phosphatase activity;protein serine/threonine phosphata…	3.1.3.3	3	3.1	2003-01-03	Hydrolases.	Hydrolases. Acting on ester bonds.	Hydrolases. Acting on ester bonds. Phosphoric monoester hydrolases.	ko:K01079	serB, PSPH, phosphoserine phosphatase [EC:3.1.3.3]	serB, PSPH	ko00260;ko00680;ko01100;ko01120;ko01130;ko01200;ko01230;map00260;map00680;map01100;map01120;map01130;map01200;map01230	Biosynthesis of amino acids;Carbon metabolism;Glycine, serine and threonine metabolism;Metabolic pathways;Methane metabolism;Microbial metabolism in diverse environments	M00020	Serine biosynthesis, glycerate-3P => serine	R00582	O-phospho-L-serine phosphohydrolase, O-Phospho-L-serine + H2O <=> L-Serine + Orthophosphate	RC00017	O1a-O2b:*-P1b:C1b-C1b	ko00000;ko00001;ko00002;ko01000;ko01009	Enzymes;KEGG modules;KEGG Orthology (KO);Protein phosphatases and associated proteins	ACT;ACT_6;HAD;HAD_2;Hydrolase;Hydrolase_3;S6PP
688	lcl|CP048261.1_prot_QST80323.1_1820	lcl|CP048261.1_prot_QST80323.1_1820		SRIM_009175	hypothetical protein	lcl|CP048261.1_prot_QST80323.1_1820 [locus_tag=SRIM_009175] [protein=hypothetical protein] [protein_id=QST80323.1] [location=complement(2098309..2099811)] [gbkey=CDS]	52.442	1	0	25.76	500	22.6	9	9	9	9	2H4BT@201174|Actinobacteria	phosphoribosyl-ATP diphosphatase activity		E	METABOLISM	Amino acid transport and metabolism
697	lcl|CP048261.1_prot_QST80333.1_1831	lcl|CP048261.1_prot_QST80333.1_1831		SRIM_009230	VOC family protein	lcl|CP048261.1_prot_QST80333.1_1831 [locus_tag=SRIM_009230] [protein=VOC family protein] [protein_id=QST80333.1] [location=2112261..2112902] [gbkey=CDS]	21.65	1	0.00030618	5.435	213	11.3	2	2	2	2	2GRGB@201174|Actinobacteria	Glyoxalase-like domain		E	METABOLISM	Amino acid transport and metabolism																											Glyoxalase_3;Glyoxalase_4
698	lcl|CP048261.1_prot_QST80336.1_1834	lcl|CP048261.1_prot_QST80336.1_1834		SRIM_009245	threonine-phosphate decarboxylase	lcl|CP048261.1_prot_QST80336.1_1834 [locus_tag=SRIM_009245] [protein=threonine-phosphate decarboxylase] [protein_id=QST80336.1] [location=2114192..2115295] [gbkey=CDS]	38.794	1	0	84.747	367	45.2	11	11	11	11	2I2ND@201174|Actinobacteria	Aminotransferase	cobC	E	METABOLISM	Amino acid transport and metabolism			GO:0008150;GO:0040007	biological_process;growth			2.6.1.9;4.1.1.81	2;4	2.6;4.1	2.6.1;4.1.1	Lyases.;Transferases.	Lyases. Carbon-carbon lyases.;Transferases. Transferring nitrogenous groups.	Lyases. Carbon-carbon lyases. Carboxy-lyases.;Transferases. Transferring nitrogenous groups. Transaminases.	ko:K00817;ko:K04720	cobD, threonine-phosphate decarboxylase [EC:4.1.1.81];hisC, histidinol-phosphate aminotransferase [EC:2.6.1.9]	cobD;hisC	ko00340;ko00350;ko00360;ko00400;ko00401;ko00860;ko00960;ko01100;ko01110;ko01130;ko01230;map00340;map00350;map00360;map00400;map00401;map00860;map00960;map01100;map01110;map01130;map01230	Biosynthesis of amino acids;Biosynthesis of secondary metabolites;Histidine metabolism;Metabolic pathways;Novobiocin biosynthesis;Phenylalanine metabolism;Phenylalanine, tyrosine and tryptophan biosynthesis;Porphyrin and chlorophyll metabolism;Tropane, piperidine and pyridine alkaloid biosynthesis;Tyrosine metabolism	M00026	Histidine biosynthesis, PRPP => histidine	R00694;R00734;R03243;R06530	5-Amino-2-oxopentanoate:2-oxoglutarate aminotransferase, L-Histidinol phosphate + 2-Oxoglutarate <=> 3-(Imidazol-4-yl)-2-oxopropyl phosphate + L-Glutamate;L-Phenylalanine:2-oxoglutarate aminotransferase, L-Phenylalanine + 2-Oxoglutarate <=> Phenylpyruvate + L-Glutamate;L-threonine-O-3-phosphate carboxy-lyase, L-Threonine O-3-phosphate <=> D-1-Aminopropan-2-ol O-phosphate + CO2;L-tyrosine:2-oxoglu…	RC00006;RC00517;RC00888	C1b-C1c:*-C6a:C1c+N1a-C1c+N1a;C1c-C5a:N1a+*-*+O5a:C1b+C1b-C1b+C1b;C1c-C5a:N1a+*-*+O5a:C1b+C6a-C1b+C6a	ko00000;ko00001;ko00002;ko01000;ko01007	Amino acid related enzymes;Enzymes;KEGG modules;KEGG Orthology (KO)	Aminotran_1_2;CbiG_C;CbiX;CobU;DBI_PRT
700	lcl|CP048261.1_prot_QST80339.1_1838	lcl|CP048261.1_prot_QST80339.1_1838	ectB	SRIM_009265	diaminobutyrate--2-oxoglutarate transaminase	lcl|CP048261.1_prot_QST80339.1_1838 [gene=ectB] [locus_tag=SRIM_009265] [protein=diaminobutyrate--2-oxoglutarate transaminase] [protein_id=QST80339.1] [location=2118937..2120205] [gbkey=CDS]	46.202	1	0	323.31	422	65.4	17	17	17	17	2GKUY@201174|Actinobacteria	Belongs to the class-III pyridoxal-phosphate-dependent aminotransferase family	ectB	E	METABOLISM	Amino acid transport and metabolism							2.6.1.76	2	2.6	2001-06-02	Transferases.	Transferases. Transferring nitrogenous groups.	Transferases. Transferring nitrogenous groups. Transaminases.	ko:K00836	ectB, dat, diaminobutyrate-2-oxoglutarate transaminase [EC:2.6.1.76]	ectB, dat	ko00260;ko01100;ko01120;ko01210;ko01230;map00260;map01100;map01120;map01210;map01230	2-Oxocarboxylic acid metabolism;Biosynthesis of amino acids;Glycine, serine and threonine metabolism;Metabolic pathways;Microbial metabolism in diverse environments	M00033	Ectoine biosynthesis, aspartate => ectoine	R06977	L-2,4-diaminobutyrate:2-oxoglutarate 4-aminotransferase, L-Glutamate + L-Aspartate 4-semialdehyde <=> 2-Oxoglutarate + L-2,4-Diaminobutanoate	RC00006;RC00062	C1b-C4a:N1a+*-*+O4a:C1b-C1b;C1c-C5a:N1a+*-*+O5a:C1b+C6a-C1b+C6a	ko00000;ko00001;ko00002;ko01000;ko01007	Amino acid related enzymes;Enzymes;KEGG modules;KEGG Orthology (KO)	Aminotran_3
704	lcl|CP048261.1_prot_QST80344.1_1844	lcl|CP048261.1_prot_QST80344.1_1844		SRIM_009295	aminotransferase class V-fold PLP-dependent enzyme	lcl|CP048261.1_prot_QST80344.1_1844 [locus_tag=SRIM_009295] [protein=aminotransferase class V-fold PLP-dependent enzyme] [protein_id=QST80344.1] [location=complement(2125145..2126206)] [gbkey=CDS]	36.892	1	0	32.906	353	9.1	2	2	2	2	2GJA4@201174|Actinobacteria	Aminotransferase class v		E	METABOLISM	Amino acid transport and metabolism																											Aminotran_1_2;Aminotran_5;Cys_Met_Meta_PP;DegT_DnrJ_EryC1
714	lcl|CP048261.1_prot_QST80363.1_1869;REV__lcl|CP048261.1_prot_QST83817.1_5884	lcl|CP048261.1_prot_QST80363.1_1869		SRIM_009420	hypothetical protein	lcl|CP048261.1_prot_QST80363.1_1869 [locus_tag=SRIM_009420] [protein=hypothetical protein] [protein_id=QST80363.1] [location=complement(2150830..2152320)] [gbkey=CDS]	52.763	2	0	297.78	496;386	37.1	13	NaN	NaN	NaN	2H25S@201174|Actinobacteria	phosphoribosyl-ATP diphosphatase activity		E	METABOLISM	Amino acid transport and metabolism																											PRiA4_ORF3
715	lcl|CP048261.1_prot_QST80364.1_1871	lcl|CP048261.1_prot_QST80364.1_1871	dapA	SRIM_009430	4-hydroxy-tetrahydrodipicolinate synthase	lcl|CP048261.1_prot_QST80364.1_1871 [gene=dapA] [locus_tag=SRIM_009430] [protein=4-hydroxy-tetrahydrodipicolinate synthase] [protein_id=QST80364.1] [location=2154504..2155409] [gbkey=CDS]	30.893	1	0.00089955	4.8023	301	8	2	2	2	2	2GJ34@201174|Actinobacteria	Catalyzes the condensation of (S)-aspartate-beta- semialdehyde (S)-ASA and pyruvate to 4-hydroxy- tetrahydrodipicolinate (HTPA)	dapA	E	METABOLISM	Amino acid transport and metabolism							4.3.3.7	4	4.3	2003-03-04	Lyases.	Lyases. Carbon-nitrogen lyases.	Lyases. Carbon-nitrogen lyases. Amine-lyases.	ko:K01714	dapA, 4-hydroxy-tetrahydrodipicolinate synthase [EC:4.3.3.7]	dapA	ko00261;ko00300;ko01100;ko01110;ko01120;ko01130;ko01230;map00261;map00300;map01100;map01110;map01120;map01130;map01230	Biosynthesis of amino acids;Biosynthesis of secondary metabolites;Lysine biosynthesis;Metabolic pathways;Microbial metabolism in diverse environments;Monobactam biosynthesis	M00016;M00525;M00526;M00527	Lysine biosynthesis, acetyl-DAP pathway, aspartate => lysine;Lysine biosynthesis, DAP aminotransferase pathway, aspartate => lysine;Lysine biosynthesis, DAP dehydrogenase pathway, aspartate => lysine;Lysine biosynthesis, succinyl-DAP pathway, aspartate => lysine	R10147	L-aspartate-4-semialdehyde hydro-lyase [adding pyruvate and cyclizing, (2S,4S)-4-hydroxy-2,3,4,5-tetrahydrodipicolinate-forming], L-Aspartate 4-semialdehyde + Pyruvate <=> (2S,4S)-4-Hydroxy-2,3,4,5-tetrahydrodipicolinate + H2O	RC03062;RC03063	C1a-C1x:*-C1y:C5a-C2y C5a-C2y:O5a+*-*+N2x:C1a+C6a-C1x+C6a;C1y-C4a:C1x-*:C1x+O1a-C1b+O4a N2x-N1a:C2y-*:C1y-C1c	ko00000;ko00001;ko00002;ko01000	Enzymes;KEGG modules;KEGG Orthology (KO)	DHDPS
716	lcl|CP048261.1_prot_QST80365.1_1872	lcl|CP048261.1_prot_QST80365.1_1872		SRIM_009435	EI24 domain-containing protein	lcl|CP048261.1_prot_QST80365.1_1872 [locus_tag=SRIM_009435] [protein=EI24 domain-containing protein] [protein_id=QST80365.1] [location=complement(2155366..2156187)] [gbkey=CDS]	28.903	1	0.00089552	4.6443	273	15.8	2	2	2	2	2GJZ4@201174|Actinobacteria	protein involved in cysteine biosynthesis		E	METABOLISM	Amino acid transport and metabolism														ko:K06203	cysZ, CysZ protein	cysZ									ko00000		EI24
3415	lcl|CP048261.1_prot_QST85780.1_1875	lcl|CP048261.1_prot_QST85780.1_1875	dapD	SRIM_009450	2,3,4,5-tetrahydropyridine-2,6-dicarboxylate N-succinyltransferase	lcl|CP048261.1_prot_QST85780.1_1875 [gene=dapD] [locus_tag=SRIM_009450] [protein=2,3,4,5-tetrahydropyridine-2,6-dicarboxylate N-succinyltransferase] [protein_id=QST85780.1] [location=complement(2157337..2158317)] [gbkey=CDS]	33.529	1	0	323.31	326	60.1	17	17	17	17	2GIZ9@201174|Actinobacteria	Catalyzes the conversion of the cyclic tetrahydrodipicolinate (THDP) into the acyclic N-succinyl-L-2- amino-6-oxopimelate using succinyl-CoA	dapD	E	METABOLISM	Amino acid transport and metabolism	GO:0005575;GO:0005618;GO:0005623;GO:0005886;GO:0016020;GO:0030312;GO:0044464;GO:0071944	cell;cell part;cell periphery;cell wall;cellular_component;external encapsulating structure;membrane;plasma membrane	GO:0008150;GO:0040007	biological_process;growth	GO:0000287;GO:0003674;GO:0003824;GO:0005488;GO:0008666;GO:0016410;GO:0016740;GO:0016746;GO:0016747;GO:0016748;GO:0016749;GO:0031402;GO:0031420;GO:0043167;GO:0043169;GO:0046872;GO:0048037;GO:0050662	2,3,4,5-tetrahydropyridine-2,6-dicarboxylate N-succinyltransferase activity;alkali metal ion binding;binding;catalytic activity;cation binding;coenzyme binding;cofactor binding;ion binding;magnesium ion binding;metal ion binding;molecular_function;N-acyltransferase activity;N-succinyltransferase activity;sodium ion binding;succinyltransferase activity;transferase activity;transferase activity, tr…	2.3.1.117	2	2.3	2001-03-02	Transferases.	Transferases. Acyltransferases.	Transferases. Acyltransferases. Transferring groups other than amino-acyl groups.	ko:K00674	dapD, 2,3,4,5-tetrahydropyridine-2,6-dicarboxylate N-succinyltransferase [EC:2.3.1.117]	dapD	ko00300;ko01100;ko01120;ko01230;map00300;map01100;map01120;map01230	Biosynthesis of amino acids;Lysine biosynthesis;Metabolic pathways;Microbial metabolism in diverse environments	M00016	Lysine biosynthesis, succinyl-DAP pathway, aspartate => lysine	R04365	Succinyl-CoA:2,3,4,5-tetrahydropyridine-2,6-dicarboxylate N-succinyltransferase, Succinyl-CoA + 2,3,4,5-Tetrahydrodipicolinate + H2O <=> CoA + N-Succinyl-2-L-amino-6-oxoheptanedioate	RC00004;RC01136	C2y-C5a:N2x+*-*+O5a:C1x+C6a-C1b+C6a N2x-N1b:C2y+*-*+C5a:C1y-C1c;S1a-S2a:*-C5a:C1b-C1b	ko00000;ko00001;ko00002;ko01000	Enzymes;KEGG modules;KEGG Orthology (KO)	Hexapep;Hexapep_2;THDPS_M;THDPS_N
720	lcl|CP048261.1_prot_QST80376.1_1884	lcl|CP048261.1_prot_QST80376.1_1884		SRIM_009495	cysteine desulfurase	lcl|CP048261.1_prot_QST80376.1_1884 [locus_tag=SRIM_009495] [protein=cysteine desulfurase] [protein_id=QST80376.1] [location=complement(2164553..2165809)] [gbkey=CDS]	45.809	1	0	191.26	418	53.6	18	18	18	18	2GIVK@201174|Actinobacteria	Catalyzes the removal of elemental sulfur and selenium atoms from L-cysteine, L-cystine, L-selenocysteine, and L- selenocystine to produce L-alanine	sufS	E	METABOLISM	Amino acid transport and metabolism							2.8.1.7;4.4.1.16	2;4	2.8;4.4	2.8.1;4.4.1	Lyases.;Transferases.	Lyases. Carbon-sulfur lyases.;Transferases. Transferring sulfur-containing groups.	Lyases. Carbon-sulfur lyases. Carbon-sulfur lyases.;Transferases. Transferring sulfur-containing groups. Sulfurtransferases.	ko:K11717	sufS, cysteine desulfurase / selenocysteine lyase [EC:2.8.1.7 4.4.1.16]	sufS	ko00450;ko01100;map00450;map01100	Metabolic pathways;Selenocompound metabolism			R03599;R11528	L-cysteine:sulfur-acceptor sulfurtransferase, L-Cysteine + [Protein]-L-cysteine <=> L-Alanine + [Protein]-S-sulfanyl-L-cysteine;L-selenocysteine selenide-lyase (L-alanine-forming), L-Selenocysteine + Reduced acceptor <=> Hydrogen selenide + L-Alanine + Acceptor	RC00961;RC01789;RC02313	C1a-C1b:*-S1a:C1c-C1c;C1a-C1b:*-Z:C1c-C1c;S1a-S2a:*-S1a:C1b-C1b	ko00000;ko00001;ko01000	Enzymes;KEGG Orthology (KO)	Aminotran_1_2;Aminotran_5;Beta_elim_lyase;Cys_Met_Meta_PP;DegT_DnrJ_EryC1
748	lcl|CP048261.1_prot_QST80411.1_1922	lcl|CP048261.1_prot_QST80411.1_1922		SRIM_009685	L-threonine dehydrogenase	lcl|CP048261.1_prot_QST80411.1_1922 [locus_tag=SRIM_009685] [protein=L-threonine dehydrogenase] [protein_id=QST80411.1] [location=complement(2207302..2208318)] [gbkey=CDS]	35.461	1	0	25.721	338	12.4	3	3	3	3	2GKC7@201174|Actinobacteria	alcohol dehydrogenase		E	METABOLISM	Amino acid transport and metabolism							1.1.1.1;1.6.5.5	1	1.1;1.6	1.1.1;1.6.5	Oxidoreductases.	Oxidoreductases. Acting on NADH or NADPH.;Oxidoreductases. Acting on the CH-OH group of donors.	Oxidoreductases. Acting on NADH or NADPH. With a quinone or similar compound as acceptor.;Oxidoreductases. Acting on the CH-OH group of donors. With NAD(+) or NADP(+) as acceptor.	ko:K00001;ko:K00344	E1.1.1.1, adh, alcohol dehydrogenase [EC:1.1.1.1];qor, CRYZ, NADPH:quinone reductase [EC:1.6.5.5]	E1.1.1.1, adh;qor, CRYZ	ko00010;ko00071;ko00350;ko00625;ko00626;ko00830;ko00980;ko00982;ko01100;ko01110;ko01120;ko01130;ko01220;map00010;map00071;map00350;map00625;map00626;map00830;map00980;map00982;map01100;map01110;map01120;map01130;map01220	Biosynthesis of secondary metabolites;Chloroalkane and chloroalkene degradation;Degradation of aromatic compounds;Drug metabolism - cytochrome P450;Fatty acid degradation;Glycolysis / Gluconeogenesis;Metabolic pathways;Metabolism of xenobiotics by cytochrome P450;Microbial metabolism in diverse environments;Naphthalene degradation;Retinol metabolism;Tyrosine metabolism			R00623;R00754;R02124;R04805;R04880;R05233;R05234;R06917;R06927;R07105;R08281;R08306;R08310	(2-naphthyl)methanol:NAD+ oxidoreductase, (2-Naphthyl)methanol + NAD+ <=> 2-Naphthaldehyde + NADH + H+;1-hydroxymethylnaphthalene:NAD+ oxidoreductase, 1-Hydroxymethylnaphthalene + NAD+ <=> 1-Naphthaldehyde + NADH + H+;2-phenyl-1,3-propanediol monocarbamate:NAD+ oxidoreductase, 2-Phenyl-1,3-propanediol monocarbamate + NAD+ <=> 3-Carbamoyl-2-phenylpropionaldehyde + NADH + H+;3,4-dihydroxyphenylethy…	RC00050;RC00087;RC00088;RC00099;RC00116;RC00649;RC01734;RC02273	C1b-C1c:*-O1a:C1d+O1a-C1d+O1a;C1b-C4a:*-*:C1a+O1a-C1a+O4a;C1b-C4a:*-*:C1b+O1a-C1b+O4a;C1b-C4a:*-*:C1c+O1a-C1c+O4a;C1b-C4a:*-*:C2b+O1a-C2b+O4a;C1b-C4a:*-*:C8y+O1a-C8y+O4a;C1b-C4a:*-*:O1a+R-O4a+R;C1y-C5x:*-*:C1y+N1x+O1a-C1y+N1x+O5x	ko00000;ko00001;ko01000	Enzymes;KEGG Orthology (KO)	3HCDH_N;ADH_N;ADH_zinc_N;ADH_zinc_N_2;FAD_binding_3;Glu_dehyd_C;NAD_binding_2;Shikimate_DH;TrkA_N
774	lcl|CP048261.1_prot_QST80453.1_1976	lcl|CP048261.1_prot_QST80453.1_1976	pepN	SRIM_009960	aminopeptidase N	lcl|CP048261.1_prot_QST80453.1_1976 [gene=pepN] [locus_tag=SRIM_009960] [protein=aminopeptidase N] [protein_id=QST80453.1] [location=complement(2281976..2284537)] [gbkey=CDS]	93.76	1	0	94.351	853	30.5	18	18	18	18	2GJJ4@201174|Actinobacteria	aminopeptidase N	pepN	E	METABOLISM	Amino acid transport and metabolism							3.4.11.2	3	3.4	2011-04-03	Hydrolases.	Hydrolases. Acting on peptide bonds (peptidases).	Hydrolases. Acting on peptide bonds (peptidases). Aminopeptidases.	ko:K01256;ko:K08776	NPEPPS, puromycin-sensitive aminopeptidase [EC:3.4.11.14];pepN, aminopeptidase N [EC:3.4.11.2]	NPEPPS;pepN	ko00480;ko01100;map00480;map01100	Glutathione metabolism;Metabolic pathways			R00899;R04951	L-cysteinylglycine dipeptidase, Cys-Gly + H2O <=> L-Cysteine + Glycine;R-S-Cysteinylglycine + H2O <=> S-Substituted L-cysteine + Glycine	RC00096;RC00141	C5a-C6a:N1b+*-*+O6a:C1c+O5a-C1c+O6a;N1a-N1b:*-C5a:C1b-C1b	ko00000;ko00001;ko01000;ko01002	Enzymes;KEGG Orthology (KO);Peptidases and inhibitors	ERAP1_C;Peptidase_M1
785	lcl|CP048261.1_prot_QST80474.1_1999	lcl|CP048261.1_prot_QST80474.1_1999		SRIM_010075	glutamate synthase subunit beta	lcl|CP048261.1_prot_QST80474.1_1999 [locus_tag=SRIM_010075] [protein=glutamate synthase subunit beta] [protein_id=QST80474.1] [location=complement(2322288..2323748)] [gbkey=CDS]	52.679	1	0	275.32	486	46.9	20	20	20	20	2GJ0A@201174|Actinobacteria	Glutamate synthase	gltD	E	METABOLISM	Amino acid transport and metabolism	GO:0005575;GO:0005622;GO:0005623;GO:0005737;GO:0005829;GO:0005886;GO:0016020;GO:0044424;GO:0044444;GO:0044464;GO:0071944	cell;cell part;cell periphery;cellular_component;cytoplasm;cytoplasmic part;cytosol;intracellular;intracellular part;membrane;plasma membrane	GO:0008150;GO:0040007	biological_process;growth			1.4.1.13;1.4.1.14	1	1.4	2001-04-01	Oxidoreductases.	Oxidoreductases. Acting on the CH-NH(2) group of donors.	Oxidoreductases. Acting on the CH-NH(2) group of donors. With NAD(+) or NADP(+) as acceptor.	ko:K00266	gltD, glutamate synthase (NADPH) small chain [EC:1.4.1.13]	gltD	ko00250;ko00910;ko01100;ko01110;ko01120;ko01130;ko01230;map00250;map00910;map01100;map01110;map01120;map01130;map01230	Alanine, aspartate and glutamate metabolism;Biosynthesis of amino acids;Biosynthesis of secondary metabolites;Metabolic pathways;Microbial metabolism in diverse environments;Nitrogen metabolism			R00093;R00114;R00248	L-glutamate:NAD+ oxidoreductase (transaminating), 2 L-Glutamate + NAD+ <=> L-Glutamine + 2-Oxoglutarate + NADH + H+;L-glutamate:NADP+ oxidoreductase (deaminating), L-Glutamate + NADP+ + H2O <=> 2-Oxoglutarate + Ammonia + NADPH + H+;L-glutamate:NADP+ oxidoreductase (transaminating), 2 L-Glutamate + NADP+ <=> L-Glutamine + 2-Oxoglutarate + NADPH + H+	RC00006;RC00010;RC02799	C1c-C5a:N1a+*-*+O5a:C1b+C6a-C1b+C6a;C5a-C6a:N1a+*-*+O6a:C1b+O5a-C1b+O6a;N0-N1a:*-C1c:*-*	ko00000;ko00001;ko01000	Enzymes;KEGG Orthology (KO)	Amino_oxidase;DAO;FAD_binding_2;FAD_binding_3;FAD_oxidored;Fer4_20;FMO-like;GIDA;HI0933_like;K_oxygenase;NAD_binding_8;Pyr_redox;Pyr_redox_2;Thi4
786	lcl|CP048261.1_prot_QST80475.1_2000	lcl|CP048261.1_prot_QST80475.1_2000	gltB	SRIM_010080	glutamate synthase large subunit	lcl|CP048261.1_prot_QST80475.1_2000 [gene=gltB] [locus_tag=SRIM_010080] [protein=glutamate synthase large subunit] [protein_id=QST80475.1] [location=complement(2323741..2328369)] [gbkey=CDS]	165.58	1	0	323.31	1542	54.3	64	64	64	64	2GN09@201174|Actinobacteria	Glutamate synthase	gltB	E	METABOLISM	Amino acid transport and metabolism	GO:0005575;GO:0005622;GO:0005623;GO:0005737;GO:0005829;GO:0005886;GO:0016020;GO:0044424;GO:0044444;GO:0044464;GO:0071944	cell;cell part;cell periphery;cellular_component;cytoplasm;cytoplasmic part;cytosol;intracellular;intracellular part;membrane;plasma membrane	GO:0006082;GO:0006520;GO:0006536;GO:0006537;GO:0006541;GO:0006807;GO:0008150;GO:0008152;GO:0008652;GO:0009058;GO:0009064;GO:0009084;GO:0009987;GO:0016053;GO:0019676;GO:0019740;GO:0019752;GO:0040007;GO:0043436;GO:0043648;GO:0043650;GO:0044237;GO:0044238;GO:0044249;GO:0044281;GO:0044283;GO:0046394;GO:0055114;GO:0071704;GO:1901564;GO:1901566;GO:1901576;GO:1901605;GO:1901607	alpha-amino acid biosynthetic process;alpha-amino acid metabolic process;ammonia assimilation cycle;biological_process;biosynthetic process;carboxylic acid biosynthetic process;carboxylic acid metabolic process;cellular amino acid biosynthetic process;cellular amino acid metabolic process;cellular biosynthetic process;cellular metabolic process;cellular process;dicarboxylic acid biosynthetic proc…	GO:0003674;GO:0003824;GO:0015930;GO:0016491;GO:0016638	catalytic activity;glutamate synthase activity;molecular_function;oxidoreductase activity;oxidoreductase activity, acting on the CH-NH2 group of donors	1.4.1.13;1.4.1.14;1.4.7.1	1	1.4	1.4.1;1.4.7	Oxidoreductases.	Oxidoreductases. Acting on the CH-NH(2) group of donors.	Oxidoreductases. Acting on the CH-NH(2) group of donors. With an iron-sulfur protein as acceptor.;Oxidoreductases. Acting on the CH-NH(2) group of donors. With NAD(+) or NADP(+) as acceptor.	ko:K00265;ko:K00284	gltB, glutamate synthase (NADPH) large chain [EC:1.4.1.13];GLU, gltS, glutamate synthase (ferredoxin) [EC:1.4.7.1]	gltB;GLU, gltS	ko00250;ko00630;ko00910;ko01100;ko01110;ko01120;ko01130;ko01230;map00250;map00630;map00910;map01100;map01110;map01120;map01130;map01230	Alanine, aspartate and glutamate metabolism;Biosynthesis of amino acids;Biosynthesis of secondary metabolites;Glyoxylate and dicarboxylate metabolism;Metabolic pathways;Microbial metabolism in diverse environments;Nitrogen metabolism			R00021;R00093;R00114;R00248;R10086	L-glutamate:ferredoxin oxidoreductase (deaminating), L-Glutamate + 2 Oxidized ferredoxin + H2O <=> Ammonia + 2-Oxoglutarate + 2 Reduced ferredoxin + 2 H+;L-glutamate:ferredoxin oxidoreductase (transaminating), 2 L-Glutamate + 2 Oxidized ferredoxin <=> L-Glutamine + 2-Oxoglutarate + 2 Reduced ferredoxin + 2 H+;L-glutamate:NAD+ oxidoreductase (transaminating), 2 L-Glutamate + NAD+ <=> L-Glutamine +…	RC00006;RC00010;RC02799	C1c-C5a:N1a+*-*+O5a:C1b+C6a-C1b+C6a;C5a-C6a:N1a+*-*+O6a:C1b+O5a-C1b+O6a;N0-N1a:*-C1c:*-*	ko00000;ko00001;ko01000	Enzymes;KEGG Orthology (KO)	GATase_2;Glu_syn_central;Glu_synthase;GXGXG
788	lcl|CP048261.1_prot_QST80483.1_2011	lcl|CP048261.1_prot_QST80483.1_2011		SRIM_010135	tryptophan synthase subunit alpha	lcl|CP048261.1_prot_QST80483.1_2011 [locus_tag=SRIM_010135] [protein=tryptophan synthase subunit alpha] [protein_id=QST80483.1] [location=complement(2341617..2342435)] [gbkey=CDS]	27.822	1	0	120.09	272	36	8	8	8	8	2GN6T@201174|Actinobacteria	The alpha subunit is responsible for the aldol cleavage of indoleglycerol phosphate to indole and glyceraldehyde 3- phosphate	trpA	E	METABOLISM	Amino acid transport and metabolism	GO:0005575;GO:0005622;GO:0005623;GO:0005737;GO:0044424;GO:0044464	cell;cell part;cellular_component;cytoplasm;intracellular;intracellular part			GO:0003674;GO:0005488;GO:0008144;GO:0019842;GO:0030170;GO:0036094;GO:0043167;GO:0043168;GO:0048037;GO:0050662;GO:0070279;GO:0097159;GO:1901363	anion binding;binding;coenzyme binding;cofactor binding;drug binding;heterocyclic compound binding;ion binding;molecular_function;organic cyclic compound binding;pyridoxal phosphate binding;small molecule binding;vitamin B6 binding;vitamin binding	4.2.1.20	4	4.2	2001-02-04	Lyases.	Lyases. Carbon-oxygen lyases.	Lyases. Carbon-oxygen lyases. Hydro-lyases.	ko:K01695	trpA, tryptophan synthase alpha chain [EC:4.2.1.20]	trpA	ko00260;ko00400;ko01100;ko01110;ko01130;ko01230;map00260;map00400;map01100;map01110;map01130;map01230	Biosynthesis of amino acids;Biosynthesis of secondary metabolites;Glycine, serine and threonine metabolism;Metabolic pathways;Phenylalanine, tyrosine and tryptophan biosynthesis	M00023	Tryptophan biosynthesis, chorismate => tryptophan	R00674;R02340;R02722	(1S,2R)-1-C-(indol-3-yl)glycerol 3-phosphate D-glyceraldehyde-3-phosphate-lyase, Indoleglycerol phosphate <=> Indole + D-Glyceraldehyde 3-phosphate;L-serine hydro-lyase (adding indole, L-tryptophan-forming), L-Serine + Indole <=> L-Tryptophan + H2O;L-serine hydro-lyase [adding 1-C-(indol-3-yl)glycerol 3-phosphate, L-tryptophan and glyceraldehyde-3-phosphate-forming], L-Serine + Indoleglycerol pho…	RC00209;RC00210;RC00700;RC00701;RC02868	C1b-C1b:C8y+*-*+O1a:C1c-C1c;C1c-C4a:C8y-*:C1c+O1a-C1c+O4a;C8x-C8y:*-C1b:C8x+C8y-C8x+C8y;C8x-C8y:*-C1c:C8x+C8y-C8x+C8y;C8y-C8y:C1b+*-*+C1c:C8x+C8y-C8x+C8y	ko00000;ko00001;ko00002;ko01000	Enzymes;KEGG modules;KEGG Orthology (KO)	BtpA;His_biosynth;Trp_syntA
789	lcl|CP048261.1_prot_QST80484.1_2012	lcl|CP048261.1_prot_QST80484.1_2012	trpB	SRIM_010140	tryptophan synthase subunit beta	lcl|CP048261.1_prot_QST80484.1_2012 [gene=trpB] [locus_tag=SRIM_010140] [protein=tryptophan synthase subunit beta] [protein_id=QST80484.1] [location=complement(2342435..2343739)] [gbkey=CDS]	45.989	1	0	78.595	434	37.1	11	11	11	11	2GM7Z@201174|Actinobacteria	The beta subunit is responsible for the synthesis of L- tryptophan from indole and L-serine	trpB	E	METABOLISM	Amino acid transport and metabolism	GO:0005575;GO:0005622;GO:0005623;GO:0005737;GO:0044424;GO:0044464	cell;cell part;cellular_component;cytoplasm;intracellular;intracellular part	GO:0000162;GO:0006082;GO:0006520;GO:0006568;GO:0006576;GO:0006586;GO:0006725;GO:0006807;GO:0008150;GO:0008152;GO:0008652;GO:0009058;GO:0009072;GO:0009073;GO:0009308;GO:0009309;GO:0009987;GO:0016053;GO:0018130;GO:0019438;GO:0019752;GO:0034641;GO:0042401;GO:0042430;GO:0042435;GO:0043436;GO:0044106;GO:0044237;GO:0044238;GO:0044249;GO:0044271;GO:0044281;GO:0044283;GO:0046219;GO:0046394;GO:0046483;GO:…	alpha-amino acid biosynthetic process;alpha-amino acid metabolic process;amine biosynthetic process;amine metabolic process;aromatic amino acid family biosynthetic process;aromatic amino acid family metabolic process;aromatic compound biosynthetic process;biological_process;biosynthetic process;carboxylic acid biosynthetic process;carboxylic acid metabolic process;cellular amine metabolic process…			4.2.1.20	4	4.2	2001-02-04	Lyases.	Lyases. Carbon-oxygen lyases.	Lyases. Carbon-oxygen lyases. Hydro-lyases.	ko:K01696	trpB, tryptophan synthase beta chain [EC:4.2.1.20]	trpB	ko00260;ko00400;ko01100;ko01110;ko01130;ko01230;map00260;map00400;map01100;map01110;map01130;map01230	Biosynthesis of amino acids;Biosynthesis of secondary metabolites;Glycine, serine and threonine metabolism;Metabolic pathways;Phenylalanine, tyrosine and tryptophan biosynthesis	M00023	Tryptophan biosynthesis, chorismate => tryptophan	R00674;R02340;R02722	(1S,2R)-1-C-(indol-3-yl)glycerol 3-phosphate D-glyceraldehyde-3-phosphate-lyase, Indoleglycerol phosphate <=> Indole + D-Glyceraldehyde 3-phosphate;L-serine hydro-lyase (adding indole, L-tryptophan-forming), L-Serine + Indole <=> L-Tryptophan + H2O;L-serine hydro-lyase [adding 1-C-(indol-3-yl)glycerol 3-phosphate, L-tryptophan and glyceraldehyde-3-phosphate-forming], L-Serine + Indoleglycerol pho…	RC00209;RC00210;RC00700;RC00701;RC02868	C1b-C1b:C8y+*-*+O1a:C1c-C1c;C1c-C4a:C8y-*:C1c+O1a-C1c+O4a;C8x-C8y:*-C1b:C8x+C8y-C8x+C8y;C8x-C8y:*-C1c:C8x+C8y-C8x+C8y;C8y-C8y:C1b+*-*+C1c:C8x+C8y-C8x+C8y	ko00000;ko00001;ko00002;ko01000	Enzymes;KEGG modules;KEGG Orthology (KO)	PALP
790	lcl|CP048261.1_prot_QST80485.1_2013;lcl|CP048261.1_prot_QST86277.1_6101	lcl|CP048261.1_prot_QST80485.1_2013	trpC	SRIM_010145	indole-3-glycerol phosphate synthase TrpC	lcl|CP048261.1_prot_QST80485.1_2013 [gene=trpC] [locus_tag=SRIM_010145] [protein=indole-3-glycerol phosphate synthase TrpC] [protein_id=QST80485.1] [location=complement(2344262..2345071)] [gbkey=CDS]	28.237	2	0	177.97	269;269	68.8	16	NaN	NaN	NaN	2GIVV@201174|Actinobacteria	Belongs to the TrpC family	trpC	E	METABOLISM	Amino acid transport and metabolism	GO:0005575;GO:0005618;GO:0005623;GO:0005886;GO:0016020;GO:0030312;GO:0044464;GO:0071944	cell;cell part;cell periphery;cell wall;cellular_component;external encapsulating structure;membrane;plasma membrane	GO:0000162;GO:0006082;GO:0006520;GO:0006568;GO:0006576;GO:0006586;GO:0006725;GO:0006793;GO:0006796;GO:0006807;GO:0008150;GO:0008152;GO:0008652;GO:0009058;GO:0009072;GO:0009073;GO:0009308;GO:0009309;GO:0009987;GO:0016053;GO:0018130;GO:0019438;GO:0019637;GO:0019693;GO:0019752;GO:0034641;GO:0040007;GO:0042401;GO:0042430;GO:0042435;GO:0043436;GO:0044106;GO:0044237;GO:0044238;GO:0044249;GO:0044271;GO:…	5-phosphoribose 1-diphosphate metabolic process;alpha-amino acid biosynthetic process;alpha-amino acid metabolic process;amine biosynthetic process;amine metabolic process;aromatic amino acid family biosynthetic process;aromatic amino acid family metabolic process;aromatic compound biosynthetic process;biological_process;biosynthetic process;carbohydrate derivative metabolic process;carboxylic ac…	GO:0000287;GO:0003674;GO:0003824;GO:0004425;GO:0005488;GO:0016829;GO:0016830;GO:0016831;GO:0043167;GO:0043169;GO:0046872	binding;carbon-carbon lyase activity;carboxy-lyase activity;catalytic activity;cation binding;indole-3-glycerol-phosphate synthase activity;ion binding;lyase activity;magnesium ion binding;metal ion binding;molecular_function	4.1.1.48	4	4.1	2001-01-04	Lyases.	Lyases. Carbon-carbon lyases.	Lyases. Carbon-carbon lyases. Carboxy-lyases.	ko:K01609	trpC, indole-3-glycerol phosphate synthase [EC:4.1.1.48]	trpC	ko00400;ko01100;ko01110;ko01130;ko01230;map00400;map01100;map01110;map01130;map01230	Biosynthesis of amino acids;Biosynthesis of secondary metabolites;Metabolic pathways;Phenylalanine, tyrosine and tryptophan biosynthesis	M00023	Tryptophan biosynthesis, chorismate => tryptophan	R03508	1-(2-Carboxyphenylamino)-1-deoxy-D-ribulose-5-phosphate carboxy-lyase(cyclizing), 1-(2-Carboxyphenylamino)-1-deoxy-D-ribulose 5-phosphate <=> Indoleglycerol phosphate + CO2 + H2O	RC00944	C1b-C8x:*-*:C5a+N1b-C8y+N4x C5a-C8y:O5a+*-*+C8y:C1b+C1c-C8x+C1c C8y-C8y:C6a+*-*+C8y:C8x+C8y-C8x+C8y	ko00000;ko00001;ko00002;ko01000	Enzymes;KEGG modules;KEGG Orthology (KO)	FMN_dh;IGPS;NanE;OMPdecase
793	lcl|CP048261.1_prot_QST80490.1_2018	lcl|CP048261.1_prot_QST80490.1_2018	hisI	SRIM_010170	phosphoribosyl-AMP cyclohydrolase	lcl|CP048261.1_prot_QST80490.1_2018 [gene=hisI] [locus_tag=SRIM_010170] [protein=phosphoribosyl-AMP cyclohydrolase] [protein_id=QST80490.1] [location=complement(2348613..2348978)] [gbkey=CDS]	13.326	1	0	12.468	121	17.4	2	2	2	2	2IKKU@201174|Actinobacteria	Catalyzes the hydrolysis of the adenine ring of phosphoribosyl-AMP	hisI	E	METABOLISM	Amino acid transport and metabolism			GO:0008150;GO:0040007	biological_process;growth			3.5.4.19;3.6.1.31	3	3.5;3.6	3.5.4;3.6.1	Hydrolases.	Hydrolases. Acting on acid anhydrides.;Hydrolases. Acting on carbon-nitrogen bonds, other than peptide bonds.	Hydrolases. Acting on acid anhydrides. In phosphorus-containing anhydrides.;Hydrolases. Acting on carbon-nitrogen bonds, other than peptide bonds. In cyclic amidines.	ko:K01496;ko:K11755	hisI, phosphoribosyl-AMP cyclohydrolase [EC:3.5.4.19];hisIE, phosphoribosyl-AMP cyclohydrolase / phosphoribosyl-ATP pyrophosphohydrolase [EC:3.5.4.19 3.6.1.31]	hisI;hisIE	ko00340;ko01100;ko01110;ko01230;map00340;map01100;map01110;map01230	Biosynthesis of amino acids;Biosynthesis of secondary metabolites;Histidine metabolism;Metabolic pathways	M00026	Histidine biosynthesis, PRPP => histidine	R04035;R04037	1-(5-phospho-D-ribosyl)-AMP 1,6-hydrolase, Phosphoribosyl-AMP + H2O <=> 5-(5-Phospho-D-ribosylaminoformimino)-1-(5-phosphoribosyl)-imidazole-4-carboxamide;Phosphoribosyl-ATP pyrophosphohydrolase, 1-(5-Phospho-D-ribosyl)-ATP + H2O <=> Phosphoribosyl-AMP + Diphosphate	RC00002;RC01055	C5a-C8y:O5a+*-*+N4y:C8y+N1a-C8y+N2a N1a-N2a:*-*:C5a-C8y N1b-N4y:*-C8y:C1y+C2b-C1y+C8x;O1c-O2c:*-P1b:P1b-P1b	ko00000;ko00001;ko00002;ko01000	Enzymes;KEGG modules;KEGG Orthology (KO)	MazG;PRA-CH;PRA-PH
797	lcl|CP048261.1_prot_QST80501.1_2031	lcl|CP048261.1_prot_QST80501.1_2031	hisF	SRIM_010235	imidazole glycerol phosphate synthase subunit HisF	lcl|CP048261.1_prot_QST80501.1_2031 [gene=hisF] [locus_tag=SRIM_010235] [protein=imidazole glycerol phosphate synthase subunit HisF] [protein_id=QST80501.1] [location=complement(2360615..2361370)] [gbkey=CDS]	26.56	1	0	208.25	251	60.2	15	15	15	15	2GIRP@201174|Actinobacteria	IGPS catalyzes the conversion of PRFAR and glutamine to IGP, AICAR and glutamate. The HisF subunit catalyzes the cyclization activity that produces IGP and AICAR from PRFAR using the ammonia provided by the HisH subunit	hisF	E	METABOLISM	Amino acid transport and metabolism			GO:0008150;GO:0040007	biological_process;growth	GO:0000107;GO:0003674;GO:0003824;GO:0016740;GO:0016757;GO:0016763	catalytic activity;imidazoleglycerol-phosphate synthase activity;molecular_function;transferase activity;transferase activity, transferring glycosyl groups;transferase activity, transferring pentosyl groups	4.1.3.27	4	4.1	2003-01-04	Lyases.	Lyases. Carbon-carbon lyases.	Lyases. Carbon-carbon lyases. Oxo-acid-lyases.	ko:K01657;ko:K02500	hisF, imidazole glycerol-phosphate synthase subunit HisF [EC:4.3.2.10];trpE, anthranilate synthase component I [EC:4.1.3.27]	hisF;trpE	ko00340;ko00400;ko00405;ko01100;ko01110;ko01130;ko01230;ko02024;ko02025;map00340;map00400;map00405;map01100;map01110;map01130;map01230;map02024;map02025	Biofilm formation - Pseudomonas aeruginosa;Biosynthesis of amino acids;Biosynthesis of secondary metabolites;Histidine metabolism;Metabolic pathways;Phenazine biosynthesis;Phenylalanine, tyrosine and tryptophan biosynthesis;Quorum sensing	M00023;M00026	Histidine biosynthesis, PRPP => histidine;Tryptophan biosynthesis, chorismate => tryptophan	R00985;R00986;R04558	5-[(5-phospho-1-deoxy-D-ribulos-1-ylamino)methylideneamino]-1-(5-phospho-beta-D-ribosyl)imidazole-4-carboxamide D-erythro-1-(imidazol-4-yl)glycerol 3-phosphate-lyase (L-glutamine-hydrolysing, 5-amino-1-(5-phospho-beta-D-ribosyl)imidazole-4-carboxamide-forming), N-(5'-Phospho-D-1'-ribulosylformimino)-5-amino-1-(5''-phospho-D-ribosyl)-4-imidazolecarboxamide + L-Glutamine <=> D-erythro-1-(Imidazol-4…	RC00010;RC01190;RC01943;RC02148;RC02414	C1a-C2a:*-*:C5a-C2c C5a-C2c:*-*:C1a+C6a+O5a-C2a+C6a+O2a O5a-O2a:*-C1y:C5a-C2c;C1b-C8x:*-*:C5a+N1b-C8y+N4x C2b-C8x:N2b+*-*+N5x:N1b-N4x C5a-C8y:O5a+*-*+N5x:C1b+C1c-C8x+C1c;C1y-C8x:O1a-*:C1y+C2x-C8x+C8x C1y-C8x:O2a-*:C1y+C2x-C8x+C8y C2x-C8y:*-N1a:C1y+C2y-C8x+C8y;C5a-C6a:N1a+*-*+O6a:C1b+O5a-C1b+O6a;N1a-N2b:*-C2b:C8y-C8y	ko00000;ko00001;ko00002;ko01000	Enzymes;KEGG modules;KEGG Orthology (KO)	Anth_synt_I_N;Chorismate_bind;DHO_dh;Dus;G3P_antiterm;His_biosynth;NMO;PRA-CH;ThiG
799	lcl|CP048261.1_prot_QST80503.1_2033	lcl|CP048261.1_prot_QST80503.1_2033	priA	SRIM_010245	bifunctional 1-(5-phosphoribosyl)-5-((5-phosphoribosylamino)methylideneamino)imidazole-4-carboxamide isomerase/phosphoribosylanthranilate isomerase PriA	lcl|CP048261.1_prot_QST80503.1_2033 [gene=priA] [locus_tag=SRIM_010245] [protein=bifunctional 1-(5-phosphoribosyl)-5-((5-phosphoribosylamino)methylideneamino)imidazole-4-carboxamide isomerase/phosphoribosylanthranilate isomerase PriA] [protein_id=QST80503.	25.28	1	0	225.2	241	69.3	13	13	13	13	2GJ4V@201174|Actinobacteria	1-(5-phosphoribosyl)-5- (5-phosphoribosylamino)methylideneamino imidazole-4-carboxamide isomerase	hisA	E	METABOLISM	Amino acid transport and metabolism	GO:0005575;GO:0005622;GO:0005623;GO:0005737;GO:0044424;GO:0044464	cell;cell part;cellular_component;cytoplasm;intracellular;intracellular part	GO:0000105;GO:0000162;GO:0006082;GO:0006520;GO:0006547;GO:0006568;GO:0006576;GO:0006586;GO:0006725;GO:0006807;GO:0008150;GO:0008152;GO:0008652;GO:0009058;GO:0009072;GO:0009073;GO:0009308;GO:0009309;GO:0009987;GO:0016053;GO:0018130;GO:0019438;GO:0019752;GO:0034641;GO:0040007;GO:0042401;GO:0042430;GO:0042435;GO:0043436;GO:0044106;GO:0044237;GO:0044238;GO:0044249;GO:0044271;GO:0044281;GO:0044283;GO:…	alpha-amino acid biosynthetic process;alpha-amino acid metabolic process;amine biosynthetic process;amine metabolic process;aromatic amino acid family biosynthetic process;aromatic amino acid family metabolic process;aromatic compound biosynthetic process;biological_process;biosynthetic process;carboxylic acid biosynthetic process;carboxylic acid metabolic process;cellular amine metabolic process…	GO:0003674;GO:0003824;GO:0003949;GO:0016853;GO:0016860;GO:0016861	1-(5-phosphoribosyl)-5-[(5-phosphoribosylamino)methylideneamino]imidazole-4-carboxamide isomerase activity;catalytic activity;intramolecular oxidoreductase activity;intramolecular oxidoreductase activity, interconverting aldoses and ketoses;isomerase activity;molecular_function	5.3.1.16;5.3.1.24	5	5.3	2001-03-05	Isomerases.	Isomerases. Intramolecular oxidoreductases.	Isomerases. Intramolecular oxidoreductases. Interconverting aldoses and ketoses.	ko:K01814;ko:K01817	hisA, phosphoribosylformimino-5-aminoimidazole carboxamide ribotide isomerase [EC:5.3.1.16];trpF, phosphoribosylanthranilate isomerase [EC:5.3.1.24]	hisA;trpF	ko00340;ko00400;ko01100;ko01110;ko01130;ko01230;map00340;map00400;map01100;map01110;map01130;map01230	Biosynthesis of amino acids;Biosynthesis of secondary metabolites;Histidine metabolism;Metabolic pathways;Phenylalanine, tyrosine and tryptophan biosynthesis	M00023;M00026	Histidine biosynthesis, PRPP => histidine;Tryptophan biosynthesis, chorismate => tryptophan	R03509;R04640	N-(5-Phospho-beta-D-ribosyl)anthranilate ketol-isomerase, N-(5-Phospho-D-ribosyl)anthranilate <=> 1-(2-Carboxyphenylamino)-1-deoxy-D-ribulose 5-phosphate;N-(5'-phospho-D-ribosylformimino)-5-amino-1- (5''-phospho-D-ribosyl)-4-imidazolecarboxamide ketol-isomerase, 1-(5-phospho-beta-D-ribosyl)-5-[(5-phospho-beta-D-ribosylamino)methylideneamino]imidazole-4-carboxamide aldose-ketose-isomerase, 5-(5-Ph…	RC00945	C1b-C1y:*-O2x:C5a+N1b-C1y+N1b C5a-C1y:*-*:C1b+C1c+O5a-C1y+C1y+O1a O1a-O2x:*-C1y:C1c-C1y	ko00000;ko00001;ko00002;ko01000	Enzymes;KEGG modules;KEGG Orthology (KO)	Dus;GATase;His_biosynth;NMO;SseB
800	lcl|CP048261.1_prot_QST80504.1_2034	lcl|CP048261.1_prot_QST80504.1_2034	hisH	SRIM_010250	imidazole glycerol phosphate synthase subunit HisH	lcl|CP048261.1_prot_QST80504.1_2034 [gene=hisH] [locus_tag=SRIM_010250] [protein=imidazole glycerol phosphate synthase subunit HisH] [protein_id=QST80504.1] [location=complement(2362496..2363149)] [gbkey=CDS]	23.381	1	0	112.19	217	61.3	9	9	9	9	2GIYS@201174|Actinobacteria	IGPS catalyzes the conversion of PRFAR and glutamine to IGP, AICAR and glutamate. The HisH subunit provides the glutamine amidotransferase activity that produces the ammonia necessary to HisF for the synthesis of IGP and AICAR	hisH	E	METABOLISM	Amino acid transport and metabolism	GO:0005575;GO:0005618;GO:0005623;GO:0030312;GO:0044464;GO:0071944	cell;cell part;cell periphery;cell wall;cellular_component;external encapsulating structure	GO:0008150;GO:0040007	biological_process;growth										ko:K02501	hisH, imidazole glycerol-phosphate synthase subunit HisH [EC:4.3.2.10]	hisH	ko00340;ko01100;ko01110;ko01230;map00340;map01100;map01110;map01230	Biosynthesis of amino acids;Biosynthesis of secondary metabolites;Histidine metabolism;Metabolic pathways	M00026	Histidine biosynthesis, PRPP => histidine	R04558	5-[(5-phospho-1-deoxy-D-ribulos-1-ylamino)methylideneamino]-1-(5-phospho-beta-D-ribosyl)imidazole-4-carboxamide D-erythro-1-(imidazol-4-yl)glycerol 3-phosphate-lyase (L-glutamine-hydrolysing, 5-amino-1-(5-phospho-beta-D-ribosyl)imidazole-4-carboxamide-forming), N-(5'-Phospho-D-1'-ribulosylformimino)-5-amino-1-(5''-phospho-D-ribosyl)-4-imidazolecarboxamide + L-Glutamine <=> D-erythro-1-(Imidazol-4…	RC00010;RC01190;RC01943	C1b-C8x:*-*:C5a+N1b-C8y+N4x C2b-C8x:N2b+*-*+N5x:N1b-N4x C5a-C8y:O5a+*-*+N5x:C1b+C1c-C8x+C1c;C5a-C6a:N1a+*-*+O6a:C1b+O5a-C1b+O6a;N1a-N2b:*-C2b:C8y-C8y	ko00000;ko00001;ko00002;ko01000	Enzymes;KEGG modules;KEGG Orthology (KO)	GATase;GATase_3;Peptidase_C26;SNO
801	lcl|CP048261.1_prot_QST80505.1_2035	lcl|CP048261.1_prot_QST80505.1_2035	hisB	SRIM_010255	imidazoleglycerol-phosphate dehydratase HisB	lcl|CP048261.1_prot_QST80505.1_2035 [gene=hisB] [locus_tag=SRIM_010255] [protein=imidazoleglycerol-phosphate dehydratase HisB] [protein_id=QST80505.1] [location=complement(2363301..2363894)] [gbkey=CDS]	21.599	1	0	49.571	197	36	5	5	5	5	2GKMD@201174|Actinobacteria	Imidazoleglycerol-phosphate dehydratase	hisB	E	METABOLISM	Amino acid transport and metabolism			GO:0000105;GO:0006082;GO:0006520;GO:0006547;GO:0006725;GO:0006807;GO:0008150;GO:0008152;GO:0008652;GO:0009058;GO:0009072;GO:0009073;GO:0009987;GO:0016053;GO:0018130;GO:0019438;GO:0019752;GO:0034641;GO:0040007;GO:0043436;GO:0044237;GO:0044238;GO:0044249;GO:0044281;GO:0044283;GO:0046394;GO:0046483;GO:0052803;GO:0071704;GO:1901360;GO:1901362;GO:1901564;GO:1901566;GO:1901576;GO:1901605;GO:1901607	alpha-amino acid biosynthetic process;alpha-amino acid metabolic process;aromatic amino acid family biosynthetic process;aromatic amino acid family metabolic process;aromatic compound biosynthetic process;biological_process;biosynthetic process;carboxylic acid biosynthetic process;carboxylic acid metabolic process;cellular amino acid biosynthetic process;cellular amino acid metabolic process;cell…	GO:0003674;GO:0003824;GO:0004424;GO:0016829;GO:0016835;GO:0016836	carbon-oxygen lyase activity;catalytic activity;hydro-lyase activity;imidazoleglycerol-phosphate dehydratase activity;lyase activity;molecular_function	3.1.3.15;4.2.1.19	3;4	3.1;4.2	3.1.3;4.2.1	Hydrolases.;Lyases.	Hydrolases. Acting on ester bonds.;Lyases. Carbon-oxygen lyases.	Hydrolases. Acting on ester bonds. Phosphoric monoester hydrolases.;Lyases. Carbon-oxygen lyases. Hydro-lyases.	ko:K01089;ko:K01693	hisB, imidazoleglycerol-phosphate dehydratase / histidinol-phosphatase [EC:4.2.1.19 3.1.3.15];hisB, imidazoleglycerol-phosphate dehydratase [EC:4.2.1.19]	hisB	ko00340;ko01100;ko01110;ko01230;map00340;map01100;map01110;map01230	Biosynthesis of amino acids;Biosynthesis of secondary metabolites;Histidine metabolism;Metabolic pathways	M00026	Histidine biosynthesis, PRPP => histidine	R03013;R03457	D-erythro-1-(Imidazol-4-yl)glycerol 3-phosphate hydro-lyase, D-erythro-1-(Imidazol-4-yl)glycerol 3-phosphate <=> 3-(Imidazol-4-yl)-2-oxopropyl phosphate + H2O;L-histidinol-phosphate phosphohydrolase, L-Histidinol phosphate + H2O <=> L-Histidinol + Orthophosphate	RC00017;RC00932	C1b-C1c:*-O1a:C5a+C8y-C1c+C8y C5a-C1c:*-*:C1b+C1b+O5a-C1b+C1c+O1a;O1a-O2b:*-P1b:C1b-C1b	ko00000;ko00001;ko00002;ko01000	Enzymes;KEGG modules;KEGG Orthology (KO)	Hydrolase_like;IGPD;PNK3P
802	lcl|CP048261.1_prot_QST80506.1_2036	lcl|CP048261.1_prot_QST80506.1_2036		SRIM_010260	histidinol-phosphate transaminase	lcl|CP048261.1_prot_QST80506.1_2036 [locus_tag=SRIM_010260] [protein=histidinol-phosphate transaminase] [protein_id=QST80506.1] [location=complement(2363891..2365006)] [gbkey=CDS]	40.124	1	0	267.55	371	60.4	14	14	14	14	2GJ9W@201174|Actinobacteria	Belongs to the class-II pyridoxal-phosphate-dependent aminotransferase family. Histidinol-phosphate aminotransferase subfamily	hisC	E	METABOLISM	Amino acid transport and metabolism	GO:0005575;GO:0005618;GO:0005623;GO:0005886;GO:0016020;GO:0030312;GO:0044464;GO:0071944	cell;cell part;cell periphery;cell wall;cellular_component;external encapsulating structure;membrane;plasma membrane	GO:0008150;GO:0040007	biological_process;growth			2.6.1.9	2	2.6	2001-06-02	Transferases.	Transferases. Transferring nitrogenous groups.	Transferases. Transferring nitrogenous groups. Transaminases.	ko:K00817	hisC, histidinol-phosphate aminotransferase [EC:2.6.1.9]	hisC	ko00340;ko00350;ko00360;ko00400;ko00401;ko00960;ko01100;ko01110;ko01130;ko01230;map00340;map00350;map00360;map00400;map00401;map00960;map01100;map01110;map01130;map01230	Biosynthesis of amino acids;Biosynthesis of secondary metabolites;Histidine metabolism;Metabolic pathways;Novobiocin biosynthesis;Phenylalanine metabolism;Phenylalanine, tyrosine and tryptophan biosynthesis;Tropane, piperidine and pyridine alkaloid biosynthesis;Tyrosine metabolism	M00026	Histidine biosynthesis, PRPP => histidine	R00694;R00734;R03243	5-Amino-2-oxopentanoate:2-oxoglutarate aminotransferase, L-Histidinol phosphate + 2-Oxoglutarate <=> 3-(Imidazol-4-yl)-2-oxopropyl phosphate + L-Glutamate;L-Phenylalanine:2-oxoglutarate aminotransferase, L-Phenylalanine + 2-Oxoglutarate <=> Phenylpyruvate + L-Glutamate;L-tyrosine:2-oxoglutarate aminotransferase, L-Tyrosine + 2-Oxoglutarate <=> 3-(4-Hydroxyphenyl)pyruvate + L-Glutamate	RC00006;RC00888	C1c-C5a:N1a+*-*+O5a:C1b+C1b-C1b+C1b;C1c-C5a:N1a+*-*+O5a:C1b+C6a-C1b+C6a	ko00000;ko00001;ko00002;ko01000;ko01007	Amino acid related enzymes;Enzymes;KEGG modules;KEGG Orthology (KO)	Alliinase_C;Aminotran_1_2;Aminotran_5;Aminotran_MocR
803	lcl|CP048261.1_prot_QST80507.1_2037	lcl|CP048261.1_prot_QST80507.1_2037	hisD	SRIM_010265	histidinol dehydrogenase	lcl|CP048261.1_prot_QST80507.1_2037 [gene=hisD] [locus_tag=SRIM_010265] [protein=histidinol dehydrogenase] [protein_id=QST80507.1] [location=complement(2365015..2366337)] [gbkey=CDS]	46.086	1	0	267.72	440	40.2	17	17	17	17	2GKKA@201174|Actinobacteria	Catalyzes the sequential NAD-dependent oxidations of L- histidinol to L-histidinaldehyde and then to L-histidine	hisD	E	METABOLISM	Amino acid transport and metabolism	GO:0005575;GO:0005622;GO:0005623;GO:0005737;GO:0005829;GO:0044424;GO:0044444;GO:0044464	cell;cell part;cellular_component;cytoplasm;cytoplasmic part;cytosol;intracellular;intracellular part	GO:0000105;GO:0006082;GO:0006520;GO:0006547;GO:0006725;GO:0006807;GO:0008150;GO:0008152;GO:0008652;GO:0009058;GO:0009072;GO:0009073;GO:0009987;GO:0016053;GO:0018130;GO:0019438;GO:0019752;GO:0034641;GO:0043436;GO:0044237;GO:0044238;GO:0044249;GO:0044281;GO:0044283;GO:0046394;GO:0046483;GO:0052803;GO:0055114;GO:0071704;GO:1901360;GO:1901362;GO:1901564;GO:1901566;GO:1901576;GO:1901605;GO:1901607	alpha-amino acid biosynthetic process;alpha-amino acid metabolic process;aromatic amino acid family biosynthetic process;aromatic amino acid family metabolic process;aromatic compound biosynthetic process;biological_process;biosynthetic process;carboxylic acid biosynthetic process;carboxylic acid metabolic process;cellular amino acid biosynthetic process;cellular amino acid metabolic process;cell…	GO:0003674;GO:0003824;GO:0004399;GO:0016491;GO:0016614;GO:0016616	catalytic activity;histidinol dehydrogenase activity;molecular_function;oxidoreductase activity;oxidoreductase activity, acting on CH-OH group of donors;oxidoreductase activity, acting on the CH-OH group of donors, NAD or NADP as acceptor	1.1.1.23	1	1.1	2001-01-01	Oxidoreductases.	Oxidoreductases. Acting on the CH-OH group of donors.	Oxidoreductases. Acting on the CH-OH group of donors. With NAD(+) or NADP(+) as acceptor.	ko:K00013	hisD, histidinol dehydrogenase [EC:1.1.1.23]	hisD	ko00340;ko01100;ko01110;ko01230;map00340;map01100;map01110;map01230	Biosynthesis of amino acids;Biosynthesis of secondary metabolites;Histidine metabolism;Metabolic pathways	M00026	Histidine biosynthesis, PRPP => histidine	R01158;R01163;R03012	L-histidinal:NAD+ oxidoreductase, L-Histidinal + H2O + NAD+ <=> L-Histidine + NADH + H+;L-histidinol:NAD+ oxidoreductase, L-Histidinol + 2 NAD+ + H2O <=> L-Histidine + 2 NADH + 2 H+;L-Histidinol:NAD+ oxidoreductase, L-Histidinol + NAD+ <=> L-Histidinal + NADH + H+	RC00099;RC00242;RC00463	C1b-C4a:*-*:C1c+O1a-C1c+O4a;C1b-C6a:*-O6a:C1c+O1a-C1c+O6a;C4a-C6a:*-O6a:C1c+O4a-C1c+O6a	ko00000;ko00001;ko00002;ko01000	Enzymes;KEGG modules;KEGG Orthology (KO)	Histidinol_dh
835	lcl|CP048261.1_prot_QST80553.1_2088	lcl|CP048261.1_prot_QST80553.1_2088	metF	SRIM_010520	methylenetetrahydrofolate reductase	lcl|CP048261.1_prot_QST80553.1_2088 [gene=metF] [locus_tag=SRIM_010520] [protein=methylenetetrahydrofolate reductase [NAD(P)H]] [protein_id=QST80553.1] [location=complement(2431319..2432236)] [gbkey=CDS]	33.464	1	0	101.11	305	35.1	9	9	9	9	2GJTN@201174|Actinobacteria	Methylenetetrahydrofolate reductase	metF	E	METABOLISM	Amino acid transport and metabolism							1.5.1.20	1	1.5	2001-05-01	Oxidoreductases.	Oxidoreductases. Acting on the CH-NH group of donors.	Oxidoreductases. Acting on the CH-NH group of donors. With NAD(+) or NADP(+) as acceptor.	ko:K00297	metF, MTHFR, methylenetetrahydrofolate reductase (NADH) [EC:1.5.1.54]	metF, MTHFR	ko00670;ko00720;ko01100;ko01120;ko01200;ko01523;map00670;map00720;map01100;map01120;map01200;map01523	Antifolate resistance;Carbon fixation pathways in prokaryotes;Carbon metabolism;Metabolic pathways;Microbial metabolism in diverse environments;One carbon pool by folate	M00377	Reductive acetyl-CoA pathway (Wood-Ljungdahl pathway)	R01224;R07168	5-methyltetrahydrofolate:NAD+ oxidoreductase, 5-Methyltetrahydrofolate + NAD+ <=> 5,10-Methylenetetrahydrofolate + NADH + H+;5-methyltetrahydrofolate:NADP+ oxidoreductase, 5-Methyltetrahydrofolate + NADP+ <=> 5,10-Methylenetetrahydrofolate + NADPH + H+	RC00081	C1a-C1x:*-N1y:N1y-N1y N1b-N1y:*-C1x:C1b+C8y-C1x+C8y	ko00000;ko00001;ko00002;ko01000	Enzymes;KEGG modules;KEGG Orthology (KO)	MTHFR
839	lcl|CP048261.1_prot_QST80557.1_2092	lcl|CP048261.1_prot_QST80557.1_2092	thiO	SRIM_010540	glycine oxidase ThiO	lcl|CP048261.1_prot_QST80557.1_2092 [gene=thiO] [locus_tag=SRIM_010540] [protein=glycine oxidase ThiO] [protein_id=QST80557.1] [location=2435192..2436469] [gbkey=CDS]	44.113	1	0	21.026	425	24.9	8	8	8	8	2GJVR@201174|Actinobacteria	Glycine oxidase	thiO	E	METABOLISM	Amino acid transport and metabolism							1.4.3.19	1	1.4	2003-04-01	Oxidoreductases.	Oxidoreductases. Acting on the CH-NH(2) group of donors.	Oxidoreductases. Acting on the CH-NH(2) group of donors. With oxygen as acceptor.	ko:K03153	thiO, glycine oxidase [EC:1.4.3.19]	thiO	ko00730;ko01100;map00730;map01100	Metabolic pathways;Thiamine metabolism			R07463	glycine:oxygen oxidoreductase, Glycine + Oxygen <=> Iminoglycine + Hydrogen peroxide	RC01788	C1b-C2b:*-*:C6a+N1a-C6a+N2a N1a-N2a:*-*:C1b-C2b	ko00000;ko00001;ko01000	Enzymes;KEGG Orthology (KO)	3HCDH_N;AlaDh_PNT_C;DAO;FAD_binding_2;FAD_binding_3;FAD_oxidored;GIDA;NAD_binding_8;NAD_binding_9;Pyr_redox;Pyr_redox_2;Rossmann-like;ThiS;TMP-TENI;UDPG_MGDP_dh_N
846	lcl|CP048261.1_prot_QST80565.1_2101	lcl|CP048261.1_prot_QST80565.1_2101		SRIM_010585	3-deoxy-7-phosphoheptulonate synthase class II	lcl|CP048261.1_prot_QST80565.1_2101 [locus_tag=SRIM_010585] [protein=3-deoxy-7-phosphoheptulonate synthase class II] [protein_id=QST80565.1] [location=complement(2443009..2444358)] [gbkey=CDS]	49.781	1	0	323.31	449	52.3	21	21	21	21	2GJBX@201174|Actinobacteria	Belongs to the class-II DAHP synthase family	aroH	E	METABOLISM	Amino acid transport and metabolism							2.5.1.54	2	2.5	2001-05-02	Transferases.	Transferases. Transferring alkyl or aryl groups, other than methyl groups.	Transferases. Transferring alkyl or aryl groups, other than methyl groups. Transferring alkyl or aryl groups, other than methyl groups.	ko:K01626	E2.5.1.54, aroF, aroG, aroH, 3-deoxy-7-phosphoheptulonate synthase [EC:2.5.1.54]	E2.5.1.54, aroF, aroG, aroH	ko00400;ko01100;ko01110;ko01130;ko01230;ko02024;map00400;map01100;map01110;map01130;map01230;map02024	Biosynthesis of amino acids;Biosynthesis of secondary metabolites;Metabolic pathways;Phenylalanine, tyrosine and tryptophan biosynthesis;Quorum sensing	M00022	Shikimate pathway, phosphoenolpyruvate + erythrose-4P => chorismate	R01826	Phosphoenolpyruvate:D-erythrose-4-phosphate C-(1-carboxyvinyl)transferase (phosphate hydrolysing, 2-carboxy-2-oxoethyl-forming), Phosphoenolpyruvate + D-Erythrose 4-phosphate + H2O <=> 2-Dehydro-3-deoxy-D-arabino-heptonate 7-phosphate + Orthophosphate	RC00435	C1c-C4a:C1b-*:C1c+O1a-C1c+O4a	ko00000;ko00001;ko00002;ko01000	Enzymes;KEGG modules;KEGG Orthology (KO)	DAHP_synth_2
864	lcl|CP048261.1_prot_QST80589.1_2129	lcl|CP048261.1_prot_QST80589.1_2129		SRIM_010725	aminotransferase class V-fold PLP-dependent enzyme	lcl|CP048261.1_prot_QST80589.1_2129 [locus_tag=SRIM_010725] [protein=aminotransferase class V-fold PLP-dependent enzyme] [protein_id=QST80589.1] [location=complement(2474359..2475738)] [gbkey=CDS]	48.639	1	0	194.09	459	31.6	10	10	10	10	2GMIC@201174|Actinobacteria	Cysteine desulfurase		E	METABOLISM	Amino acid transport and metabolism																											Aminotran_1_2;Aminotran_5;Beta_elim_lyase
865	lcl|CP048261.1_prot_QST80590.1_2130	lcl|CP048261.1_prot_QST80590.1_2130	trpD	SRIM_010730	anthranilate phosphoribosyltransferase	lcl|CP048261.1_prot_QST80590.1_2130 [gene=trpD] [locus_tag=SRIM_010730] [protein=anthranilate phosphoribosyltransferase] [protein_id=QST80590.1] [location=complement(2476111..2477175)] [gbkey=CDS]	36.401	1	0	187.83	354	55.9	15	15	15	15	2GM4G@201174|Actinobacteria	Catalyzes the transfer of the phosphoribosyl group of 5- phosphorylribose-1-pyrophosphate (PRPP) to anthranilate to yield N-(5'-phosphoribosyl)-anthranilate (PRA)	trpD	E	METABOLISM	Amino acid transport and metabolism			GO:0000162;GO:0006082;GO:0006520;GO:0006568;GO:0006576;GO:0006586;GO:0006725;GO:0006807;GO:0008150;GO:0008152;GO:0008652;GO:0009058;GO:0009072;GO:0009073;GO:0009308;GO:0009309;GO:0009987;GO:0016053;GO:0018130;GO:0019438;GO:0019752;GO:0034641;GO:0042401;GO:0042430;GO:0042435;GO:0043436;GO:0044106;GO:0044237;GO:0044238;GO:0044249;GO:0044271;GO:0044281;GO:0044283;GO:0046219;GO:0046394;GO:0046483;GO:…	alpha-amino acid biosynthetic process;alpha-amino acid metabolic process;amine biosynthetic process;amine metabolic process;aromatic amino acid family biosynthetic process;aromatic amino acid family metabolic process;aromatic compound biosynthetic process;biological_process;biosynthetic process;carboxylic acid biosynthetic process;carboxylic acid metabolic process;cellular amine metabolic process…	GO:0003674;GO:0003824;GO:0004048;GO:0016740;GO:0016757;GO:0016763	anthranilate phosphoribosyltransferase activity;catalytic activity;molecular_function;transferase activity;transferase activity, transferring glycosyl groups;transferase activity, transferring pentosyl groups	2.4.2.18	2	2.4	2002-04-02	Transferases.	Transferases. Glycosyltransferases.	Transferases. Glycosyltransferases. Pentosyltransferases.	ko:K00766	trpD, anthranilate phosphoribosyltransferase [EC:2.4.2.18]	trpD	ko00400;ko01100;ko01110;ko01130;ko01230;map00400;map01100;map01110;map01130;map01230	Biosynthesis of amino acids;Biosynthesis of secondary metabolites;Metabolic pathways;Phenylalanine, tyrosine and tryptophan biosynthesis	M00023	Tryptophan biosynthesis, chorismate => tryptophan	R01073	N-(5-Phospho-D-ribosyl)anthranilate:pyrophosphate phosphoribosyl-transferase, N-(5-Phospho-D-ribosyl)anthranilate + Diphosphate <=> Anthranilate + 5-Phospho-alpha-D-ribose 1-diphosphate	RC00440	N1a-N1b:*-C1y:C8y-C8y	ko00000;ko00001;ko00002;ko01000	Enzymes;KEGG modules;KEGG Orthology (KO)	Glycos_trans_3N;Glycos_transf_3
873	lcl|CP048261.1_prot_QST80600.1_2140	lcl|CP048261.1_prot_QST80600.1_2140		SRIM_010780	aminotransferase class V-fold PLP-dependent enzyme	lcl|CP048261.1_prot_QST80600.1_2140 [locus_tag=SRIM_010780] [protein=aminotransferase class V-fold PLP-dependent enzyme] [protein_id=QST80600.1] [location=2487007..2488395] [gbkey=CDS]	48.082	1	0	53.868	462	32	14	14	14	14	2GJ2B@201174|Actinobacteria	Belongs to the sulfur carrier protein TusA family		E	METABOLISM	Amino acid transport and metabolism							2.8.1.7	2	2.8	2001-08-02	Transferases.	Transferases. Transferring sulfur-containing groups.	Transferases. Transferring sulfur-containing groups. Sulfurtransferases.	ko:K04487	iscS, NFS1, cysteine desulfurase [EC:2.8.1.7]	iscS, NFS1	ko00730;ko01100;ko04122;map00730;map01100;map04122	Metabolic pathways;Sulfur relay system;Thiamine metabolism			R07460;R11528;R11529	[enzyme]-S-sulfanylcysteine:sulfur-acceptor sulfurtransferase, [Enzyme]-S-sulfanylcysteine + [Protein]-L-cysteine <=> [Enzyme]-cysteine + [Protein]-S-sulfanyl-L-cysteine;L-cysteine:[enzyme]-cysteine sulfurtransferase, [Enzyme]-cysteine + L-Cysteine <=> [Enzyme]-S-sulfanylcysteine + L-Alanine;L-cysteine:sulfur-acceptor sulfurtransferase, L-Cysteine + [Protein]-L-cysteine <=> L-Alanine + [Protein]-…	RC01789;RC02313	C1a-C1b:*-S1a:C1c-C1c;S1a-S2a:*-S1a:C1b-C1b	ko00000;ko00001;ko01000;ko02048;ko03016;ko03029	Enzymes;KEGG Orthology (KO);Mitochondrial biogenesis;Prokaryotic defense system;Transfer RNA biogenesis	Aminotran_5;Beta_elim_lyase;Cys_Met_Meta_PP;DegT_DnrJ_EryC1;TusA
889	lcl|CP048261.1_prot_QST80623.1_2169	lcl|CP048261.1_prot_QST80623.1_2169		SRIM_010925	leucyl aminopeptidase	lcl|CP048261.1_prot_QST80623.1_2169 [locus_tag=SRIM_010925] [protein=leucyl aminopeptidase] [protein_id=QST80623.1] [location=2522573..2524117] [gbkey=CDS]	52.034	1	0	323.31	514	71.2	32	32	32	32	2GJRB@201174|Actinobacteria	Presumably involved in the processing and regular turnover of intracellular proteins. Catalyzes the removal of unsubstituted N-terminal amino acids from various peptides	pepA	E	METABOLISM	Amino acid transport and metabolism	GO:0005575;GO:0005618;GO:0005623;GO:0005886;GO:0016020;GO:0030312;GO:0044464;GO:0071944	cell;cell part;cell periphery;cell wall;cellular_component;external encapsulating structure;membrane;plasma membrane					3.4.11.1	3	3.4	2011-04-03	Hydrolases.	Hydrolases. Acting on peptide bonds (peptidases).	Hydrolases. Acting on peptide bonds (peptidases). Aminopeptidases.	ko:K01255	CARP, pepA, leucyl aminopeptidase [EC:3.4.11.1]	CARP, pepA	ko00480;ko01100;map00480;map01100	Glutathione metabolism;Metabolic pathways			R00899;R04951	L-cysteinylglycine dipeptidase, Cys-Gly + H2O <=> L-Cysteine + Glycine;R-S-Cysteinylglycine + H2O <=> S-Substituted L-cysteine + Glycine	RC00096;RC00141	C5a-C6a:N1b+*-*+O6a:C1c+O5a-C1c+O6a;N1a-N1b:*-C5a:C1b-C1b	ko00000;ko00001;ko01000;ko01002	Enzymes;KEGG Orthology (KO);Peptidases and inhibitors	Peptidase_M17;Peptidase_M17_N;TetR_C;TetR_N
900	lcl|CP048261.1_prot_QST80639.1_2186	lcl|CP048261.1_prot_QST80639.1_2186	glnA	SRIM_011010	type I glutamate--ammonia ligase	lcl|CP048261.1_prot_QST80639.1_2186 [gene=glnA] [locus_tag=SRIM_011010] [protein=type I glutamate--ammonia ligase] [protein_id=QST80639.1] [location=2544643..2546052] [gbkey=CDS]	52.364	1	0	323.31	469	76.8	28	28	28	28	2GMN1@201174|Actinobacteria	glutamine synthetase	glnA	E	METABOLISM	Amino acid transport and metabolism	GO:0005575;GO:0005576;GO:0005618;GO:0005622;GO:0005623;GO:0005737;GO:0005829;GO:0005886;GO:0016020;GO:0030312;GO:0044424;GO:0044444;GO:0044464;GO:0071944	cell;cell part;cell periphery;cell wall;cellular_component;cytoplasm;cytoplasmic part;cytosol;external encapsulating structure;extracellular region;intracellular;intracellular part;membrane;plasma membrane	GO:0006082;GO:0006508;GO:0006520;GO:0006541;GO:0006542;GO:0006807;GO:0008150;GO:0008152;GO:0008652;GO:0009058;GO:0009064;GO:0009084;GO:0009405;GO:0009605;GO:0009607;GO:0009893;GO:0009987;GO:0010467;GO:0010468;GO:0010604;GO:0010628;GO:0010755;GO:0010756;GO:0010954;GO:0016053;GO:0016485;GO:0019222;GO:0019538;GO:0019752;GO:0020012;GO:0030162;GO:0030682;GO:0031323;GO:0031325;GO:0031638;GO:0031639;GO:…	alpha-amino acid biosynthetic process;alpha-amino acid metabolic process;avoidance of defenses of other organism involved in symbiotic interaction;avoidance of host defenses;biological regulation;biological_process;biosynthetic process;carboxylic acid biosynthetic process;carboxylic acid metabolic process;cellular amino acid biosynthetic process;cellular amino acid metabolic process;cellular bios…	GO:0001968;GO:0003674;GO:0003824;GO:0004356;GO:0005488;GO:0005515;GO:0016211;GO:0016874;GO:0016879;GO:0016880;GO:0019899;GO:0035375	acid-ammonia (or amide) ligase activity;ammonia ligase activity;binding;catalytic activity;enzyme binding;fibronectin binding;glutamate-ammonia ligase activity;ligase activity;ligase activity, forming carbon-nitrogen bonds;molecular_function;protein binding;zymogen binding	6.3.1.2	6	6.3	2001-03-06	Ligases.	Ligases. Forming carbon-nitrogen bonds.	Ligases. Forming carbon-nitrogen bonds. Acid--ammonia (or amine) ligases (amide synthases).	ko:K01915	glnA, GLUL, glutamine synthetase [EC:6.3.1.2]	glnA, GLUL	ko00220;ko00250;ko00630;ko00910;ko01100;ko01120;ko01230;ko02020;ko04217;ko04724;ko04727;map00220;map00250;map00630;map00910;map01100;map01120;map01230;map02020;map04217;map04724;map04727	Alanine, aspartate and glutamate metabolism;Arginine biosynthesis;Biosynthesis of amino acids;GABAergic synapse;Glutamatergic synapse;Glyoxylate and dicarboxylate metabolism;Metabolic pathways;Microbial metabolism in diverse environments;Necroptosis;Nitrogen metabolism;Two-component system			R00253	L-Glutamate:ammonia ligase (ADP-forming), ATP + L-Glutamate + Ammonia <=> ADP + Orthophosphate + L-Glutamine	RC00010;RC02798	C5a-C6a:N1a+*-*+O6a:C1b+O5a-C1b+O6a;N0-N1a:*-C5a:*-*	ko00000;ko00001;ko01000;ko04147	Enzymes;Exosome;KEGG Orthology (KO)	Gln-synt_C;Gln-synt_N
914	lcl|CP048261.1_prot_QST80674.1_2233	lcl|CP048261.1_prot_QST80674.1_2233		SRIM_011245	glutamine synthetase	lcl|CP048261.1_prot_QST80674.1_2233 [locus_tag=SRIM_011245] [protein=glutamine synthetase] [protein_id=QST80674.1] [location=complement(2596300..2597661)] [gbkey=CDS]	50.623	1	0	323.31	453	62.3	21	21	21	21	2GJ2I@201174|Actinobacteria	glutamine synthetase	glnA2	E	METABOLISM	Amino acid transport and metabolism	GO:0005575;GO:0005623;GO:0005886;GO:0016020;GO:0044464;GO:0071944	cell;cell part;cell periphery;cellular_component;membrane;plasma membrane			GO:0003674;GO:0003824;GO:0016787;GO:0016810;GO:0016811;GO:0050001	catalytic activity;D-glutaminase activity;hydrolase activity;hydrolase activity, acting on carbon-nitrogen (but not peptide) bonds;hydrolase activity, acting on carbon-nitrogen (but not peptide) bonds, in linear amides;molecular_function	6.3.1.2	6	6.3	2001-03-06	Ligases.	Ligases. Forming carbon-nitrogen bonds.	Ligases. Forming carbon-nitrogen bonds. Acid--ammonia (or amine) ligases (amide synthases).	ko:K01915	glnA, GLUL, glutamine synthetase [EC:6.3.1.2]	glnA, GLUL	ko00220;ko00250;ko00630;ko00910;ko01100;ko01120;ko01230;ko02020;ko04217;ko04724;ko04727;map00220;map00250;map00630;map00910;map01100;map01120;map01230;map02020;map04217;map04724;map04727	Alanine, aspartate and glutamate metabolism;Arginine biosynthesis;Biosynthesis of amino acids;GABAergic synapse;Glutamatergic synapse;Glyoxylate and dicarboxylate metabolism;Metabolic pathways;Microbial metabolism in diverse environments;Necroptosis;Nitrogen metabolism;Two-component system			R00253	L-Glutamate:ammonia ligase (ADP-forming), ATP + L-Glutamate + Ammonia <=> ADP + Orthophosphate + L-Glutamine	RC00010;RC02798	C5a-C6a:N1a+*-*+O6a:C1b+O5a-C1b+O6a;N0-N1a:*-C5a:*-*	ko00000;ko00001;ko01000;ko04147	Enzymes;Exosome;KEGG Orthology (KO)	Gln-synt_C;Gln-synt_N
930	lcl|CP048261.1_prot_QST80700.1_2264	lcl|CP048261.1_prot_QST80700.1_2264	map	SRIM_011400	type I methionyl aminopeptidase	lcl|CP048261.1_prot_QST80700.1_2264 [gene=map] [locus_tag=SRIM_011400] [protein=type I methionyl aminopeptidase] [protein_id=QST80700.1] [location=2630471..2631328] [gbkey=CDS]	31.21	1	0	32.618	285	26.3	8	8	8	8	2GKIZ@201174|Actinobacteria	Methionine aminopeptidase	map	E	METABOLISM	Amino acid transport and metabolism			GO:0000096;GO:0006082;GO:0006464;GO:0006508;GO:0006520;GO:0006555;GO:0006790;GO:0006807;GO:0008150;GO:0008152;GO:0009066;GO:0009987;GO:0010467;GO:0016485;GO:0019538;GO:0019752;GO:0035551;GO:0036211;GO:0043170;GO:0043412;GO:0043436;GO:0044237;GO:0044238;GO:0044260;GO:0044267;GO:0044281;GO:0051604;GO:0070084;GO:0071704;GO:1901564;GO:1901605	alpha-amino acid metabolic process;aspartate family amino acid metabolic process;biological_process;carboxylic acid metabolic process;cellular amino acid metabolic process;cellular macromolecule metabolic process;cellular metabolic process;cellular process;cellular protein metabolic process;cellular protein modification process;gene expression;macromolecule metabolic process;macromolecule modific…	GO:0003674;GO:0003824;GO:0004177;GO:0005488;GO:0005506;GO:0008233;GO:0008235;GO:0008237;GO:0008238;GO:0016151;GO:0016787;GO:0030145;GO:0043167;GO:0043169;GO:0046872;GO:0046914;GO:0050897;GO:0070006;GO:0070011;GO:0140096	aminopeptidase activity;binding;catalytic activity;catalytic activity, acting on a protein;cation binding;cobalt ion binding;exopeptidase activity;hydrolase activity;ion binding;iron ion binding;manganese ion binding;metal ion binding;metalloaminopeptidase activity;metalloexopeptidase activity;metallopeptidase activity;molecular_function;nickel cation binding;peptidase activity;peptidase activity…	3.4.11.18	3	3.4	2011-04-03	Hydrolases.	Hydrolases. Acting on peptide bonds (peptidases).	Hydrolases. Acting on peptide bonds (peptidases). Aminopeptidases.	ko:K01265	map, methionyl aminopeptidase [EC:3.4.11.18]	map									ko00000;ko01000;ko01002	Enzymes;Peptidases and inhibitors	Peptidase_M24;SEC-C
3442	lcl|CP048261.1_prot_QST85831.1_2279	lcl|CP048261.1_prot_QST85831.1_2279		SRIM_011475	amidinotransferase	lcl|CP048261.1_prot_QST85831.1_2279 [locus_tag=SRIM_011475] [protein=amidinotransferase] [protein_id=QST85831.1] [location=2646082..2646876] [gbkey=CDS]	29	1	0.00031162	5.855	264	13.6	2	2	2	2	2GNTN@201174|Actinobacteria	amidinotransferase		E	METABOLISM	Amino acid transport and metabolism					GO:0003674;GO:0003824;GO:0016403;GO:0016787;GO:0016810;GO:0016813	catalytic activity;dimethylargininase activity;hydrolase activity;hydrolase activity, acting on carbon-nitrogen (but not peptide) bonds;hydrolase activity, acting on carbon-nitrogen (but not peptide) bonds, in linear amidines;molecular_function																					Amidinotransf
989	lcl|CP048261.1_prot_QST80906.1_2499	lcl|CP048261.1_prot_QST80906.1_2499		SRIM_012580	VOC family protein	lcl|CP048261.1_prot_QST80906.1_2499 [locus_tag=SRIM_012580] [protein=VOC family protein] [protein_id=QST80906.1] [location=complement(2837728..2838228)] [gbkey=CDS]	17.871	1	0	12.471	166	39.8	5	5	5	5	2IK75@201174|Actinobacteria	glyoxalase bleomycin resistance protein dioxygenase		E	METABOLISM	Amino acid transport and metabolism																											Glyoxalase;Glyoxalase_2;Glyoxalase_4
1015	lcl|CP048261.1_prot_QST80941.1_2543	lcl|CP048261.1_prot_QST80941.1_2543		SRIM_012805	SGNH/GDSL hydrolase family protein	lcl|CP048261.1_prot_QST80941.1_2543 [locus_tag=SRIM_012805] [protein=SGNH/GDSL hydrolase family protein] [protein_id=QST80941.1] [location=2884357..2885250] [gbkey=CDS]	32.494	1	0	7.3907	297	11.4	3	3	3	3	2GMDE@201174|Actinobacteria	GDSL-like Lipase/Acylhydrolase	plb1	E	METABOLISM	Amino acid transport and metabolism																											Lipase_GDSL;Lipase_GDSL_2
3456	lcl|CP048261.1_prot_QST85866.1_2581	lcl|CP048261.1_prot_QST85866.1_2581		SRIM_012995	amidinotransferase	lcl|CP048261.1_prot_QST85866.1_2581 [locus_tag=SRIM_012995] [protein=amidinotransferase] [protein_id=QST85866.1] [location=2932358..2933161] [gbkey=CDS]	29.08	1	0.0003124	5.9276	267	10.1	2	2	2	2	2GNTN@201174|Actinobacteria	amidinotransferase		E	METABOLISM	Amino acid transport and metabolism					GO:0003674;GO:0003824;GO:0016403;GO:0016787;GO:0016810;GO:0016813	catalytic activity;dimethylargininase activity;hydrolase activity;hydrolase activity, acting on carbon-nitrogen (but not peptide) bonds;hydrolase activity, acting on carbon-nitrogen (but not peptide) bonds, in linear amidines;molecular_function																					Amidinotransf
1030	lcl|CP048261.1_prot_QST80974.1_2587	lcl|CP048261.1_prot_QST80974.1_2587		SRIM_013040	pyridoxal-phosphate dependent enzyme	lcl|CP048261.1_prot_QST80974.1_2587 [locus_tag=SRIM_013040] [protein=pyridoxal-phosphate dependent enzyme] [protein_id=QST80974.1] [location=complement(2940343..2941305)] [gbkey=CDS]	33.506	1	0	48.033	320	47.5	10	10	10	10	2GJAG@201174|Actinobacteria	Catalyzes the anaerobic formation of alpha-ketobutyrate and ammonia from threonine in a two-step reaction. The first step involved a dehydration of threonine and a production of enamine intermediates (aminocrotonate), which tautomerizes to its imine form (iminobutyrate). Both intermediates are unstable and short- lived. The second step is the nonenzymatic hydrolysis of the enamine imine intermedi…		E	METABOLISM	Amino acid transport and metabolism							4.3.1.19	4	4.3	2001-03-04	Lyases.	Lyases. Carbon-nitrogen lyases.	Lyases. Carbon-nitrogen lyases. Ammonia-lyases.	ko:K01754	E4.3.1.19, ilvA, tdcB, threonine dehydratase [EC:4.3.1.19]	E4.3.1.19, ilvA, tdcB	ko00260;ko00290;ko01100;ko01110;ko01130;ko01200;ko01230;map00260;map00290;map01100;map01110;map01130;map01200;map01230	Biosynthesis of amino acids;Biosynthesis of secondary metabolites;Carbon metabolism;Glycine, serine and threonine metabolism;Metabolic pathways;Valine, leucine and isoleucine biosynthesis	M00570	Isoleucine biosynthesis, threonine => 2-oxobutanoate => isoleucine	R00220;R00996	L-serine ammonia-lyase, L-Serine <=> Pyruvate + Ammonia;L-threonine ammonia-lyase (2-oxobutanoate-forming), L-Threonine <=> 2-Oxobutanoate + Ammonia	RC00418;RC02600	C1a-C1b:*-O1a:C5a-C1c C5a-C1c:O5a+*-*+N1a:C1a+C6a-C1b+C6a O5a-O1a:C5a+*-*+C1b:*-*;C1b-C1c:*-O1a:C1a+C5a-C1a+C1c C5a-C1c:O5a+*-*+N1a:C1b+C6a-C1c+C6a O5a-O1a:C5a+*-*+C1c:*-*	ko00000;ko00001;ko00002;ko01000	Enzymes;KEGG modules;KEGG Orthology (KO)	PALP
1057	lcl|CP048261.1_prot_QST81030.1_2655	lcl|CP048261.1_prot_QST81030.1_2655	leuA	SRIM_013380	2-isopropylmalate synthase	lcl|CP048261.1_prot_QST81030.1_2655 [gene=leuA] [locus_tag=SRIM_013380] [protein=2-isopropylmalate synthase] [protein_id=QST81030.1] [location=complement(3011814..3013592)] [gbkey=CDS]	65.192	1	0	128.05	592	37.3	20	20	20	20	2GISX@201174|Actinobacteria	Catalyzes the condensation of the acetyl group of acetyl-CoA with 3-methyl-2-oxobutanoate (2-oxoisovalerate) to form 3-carboxy-3-hydroxy-4-methylpentanoate (2-isopropylmalate)	leuA	E	METABOLISM	Amino acid transport and metabolism							2.3.3.13	2	2.3	2003-03-02	Transferases.	Transferases. Acyltransferases.	Transferases. Acyltransferases. Acyl groups converted into alkyl groups on transfer.	ko:K01649	leuA, IMS, 2-isopropylmalate synthase [EC:2.3.3.13]	leuA, IMS	ko00290;ko00620;ko01100;ko01110;ko01210;ko01230;map00290;map00620;map01100;map01110;map01210;map01230	2-Oxocarboxylic acid metabolism;Biosynthesis of amino acids;Biosynthesis of secondary metabolites;Metabolic pathways;Pyruvate metabolism;Valine, leucine and isoleucine biosynthesis	M00432	Leucine biosynthesis, 2-oxoisovalerate => 2-oxoisocaproate	R01213	acetyl-CoA:3-methyl-2-oxobutanoate C-acetyltransferase (thioester-hydrolysing, carboxymethyl-forming), 3-Carboxy-3-hydroxy-4-methylpentanoate 3-methyl-2-oxobutanoate-lyase (CoA-acetylating), alpha-Isopropylmalate + CoA <=> Acetyl-CoA + 3-Methyl-2-oxobutanoic acid + H2O	RC00004;RC00470;RC02754	C1a-C1b:*-C1d:C5a-C6a C5a-C6a:S2a+*-*+O6a:C1a+O5a-C1b+O6a;C1d-C5a:C1b-*:C1c+C6a+O1a-C1c+C6a+O5a;S1a-S2a:*-C5a:C1b-C1b	br01601;ko00000;ko00001;ko00002;ko01000	Enzymes;Enzymes of 2-oxocarboxylic acid metabolism;KEGG modules;KEGG Orthology (KO)	HMGL-like;LeuA_dimer
1086	lcl|CP048261.1_prot_QST81077.1_2711	lcl|CP048261.1_prot_QST81077.1_2711		SRIM_013675	VOC family protein	lcl|CP048261.1_prot_QST81077.1_2711 [locus_tag=SRIM_013675] [protein=VOC family protein] [protein_id=QST81077.1] [location=3089090..3089524] [gbkey=CDS]	15.922	1	0.0036081	3.1684	144	6.2	1	1	1	1	2IKQ9@201174|Actinobacteria	lactoylglutathione lyase activity		E	METABOLISM	Amino acid transport and metabolism																											DUF1275;Glyoxalase;Glyoxalase_2
1091	lcl|CP048261.1_prot_QST81088.1_2724	lcl|CP048261.1_prot_QST81088.1_2724		SRIM_013750	glutamate-5-semialdehyde dehydrogenase	lcl|CP048261.1_prot_QST81088.1_2724 [locus_tag=SRIM_013750] [protein=glutamate-5-semialdehyde dehydrogenase] [protein_id=QST81088.1] [location=complement(3101717..3102985)] [gbkey=CDS]	43.997	1	0	316.52	422	53.6	19	19	19	19	2GISA@201174|Actinobacteria	Catalyzes the NADPH-dependent reduction of L-glutamate 5-phosphate into L-glutamate 5-semialdehyde and phosphate. The product spontaneously undergoes cyclization to form 1-pyrroline-5- carboxylate	proA	E	METABOLISM	Amino acid transport and metabolism	GO:0005575;GO:0005622;GO:0005623;GO:0005737;GO:0005829;GO:0005886;GO:0016020;GO:0044424;GO:0044444;GO:0044464;GO:0071944	cell;cell part;cell periphery;cellular_component;cytoplasm;cytoplasmic part;cytosol;intracellular;intracellular part;membrane;plasma membrane	GO:0008150;GO:0008152;GO:0055114	biological_process;metabolic process;oxidation-reduction process	GO:0003674;GO:0003824;GO:0004350;GO:0016491;GO:0016620;GO:0016903	catalytic activity;glutamate-5-semialdehyde dehydrogenase activity;molecular_function;oxidoreductase activity;oxidoreductase activity, acting on the aldehyde or oxo group of donors;oxidoreductase activity, acting on the aldehyde or oxo group of donors, NAD or NADP as acceptor	1.2.1.41	1	1.2	2001-02-01	Oxidoreductases.	Oxidoreductases. Acting on the aldehyde or oxo group of donors.	Oxidoreductases. Acting on the aldehyde or oxo group of donors. With NAD(+) or NADP(+) as acceptor.	ko:K00147	proA, glutamate-5-semialdehyde dehydrogenase [EC:1.2.1.41]	proA	ko00330;ko00332;ko01100;ko01110;ko01130;ko01230;map00330;map00332;map01100;map01110;map01130;map01230	Arginine and proline metabolism;Biosynthesis of amino acids;Biosynthesis of secondary metabolites;Carbapenem biosynthesis;Metabolic pathways	M00015	Proline biosynthesis, glutamate => proline	R03313	L-glutamate-5-semialdehyde:NADP+ 5-oxidoreductase (phosphorylating), L-Glutamate 5-semialdehyde + Orthophosphate + NADP+ <=> L-Glutamyl 5-phosphate + NADPH + H+	RC00684	C4a-C7a:*-O7a:C1b+O4a-C1b+O6a	ko00000;ko00001;ko00002;ko01000	Enzymes;KEGG modules;KEGG Orthology (KO)	Acetyltransf_1;Acetyltransf_10;Acetyltransf_7;Aldedh;FR47
3465	lcl|CP048261.1_prot_QST85887.1_2726	lcl|CP048261.1_prot_QST85887.1_2726		SRIM_013760	glutamate 5-kinase	lcl|CP048261.1_prot_QST85887.1_2726 [locus_tag=SRIM_013760] [protein=glutamate 5-kinase] [protein_id=QST85887.1] [location=complement(3104023..3105120)] [gbkey=CDS]	38.132	1	0	108.33	365	43.3	11	11	11	11	2GM8U@201174|Actinobacteria	Catalyzes the transfer of a phosphate group to glutamate to form L-glutamate 5-phosphate	proB	E	METABOLISM	Amino acid transport and metabolism	GO:0005575;GO:0005622;GO:0005623;GO:0005737;GO:0005829;GO:0044424;GO:0044444;GO:0044464	cell;cell part;cellular_component;cytoplasm;cytoplasmic part;cytosol;intracellular;intracellular part	GO:0006082;GO:0006520;GO:0006560;GO:0006561;GO:0006793;GO:0006796;GO:0006807;GO:0008150;GO:0008152;GO:0008652;GO:0009058;GO:0009064;GO:0009084;GO:0009987;GO:0016053;GO:0016310;GO:0018130;GO:0019752;GO:0040007;GO:0043436;GO:0044237;GO:0044238;GO:0044249;GO:0044281;GO:0044283;GO:0046394;GO:0046483;GO:0071704;GO:1901360;GO:1901362;GO:1901564;GO:1901566;GO:1901576;GO:1901605;GO:1901607	alpha-amino acid biosynthetic process;alpha-amino acid metabolic process;biological_process;biosynthetic process;carboxylic acid biosynthetic process;carboxylic acid metabolic process;cellular amino acid biosynthetic process;cellular amino acid metabolic process;cellular biosynthetic process;cellular metabolic process;cellular process;glutamine family amino acid biosynthetic process;glutamine fam…	GO:0003674;GO:0003824;GO:0004349;GO:0016301;GO:0016740;GO:0016772;GO:0016774;GO:0019202	amino acid kinase activity;catalytic activity;glutamate 5-kinase activity;kinase activity;molecular_function;phosphotransferase activity, carboxyl group as acceptor;transferase activity;transferase activity, transferring phosphorus-containing groups	2.7.2.11	2	2.7	2002-07-02	Transferases.	Transferases. Transferring phosphorus-containing groups.	Transferases. Transferring phosphorus-containing groups. Phosphotransferases with a carboxy group as acceptor.	ko:K00931	proB, glutamate 5-kinase [EC:2.7.2.11]	proB	ko00330;ko00332;ko01100;ko01130;ko01230;map00330;map00332;map01100;map01130;map01230	Arginine and proline metabolism;Biosynthesis of amino acids;Carbapenem biosynthesis;Metabolic pathways	M00015	Proline biosynthesis, glutamate => proline	R00239	ATP:L-glutamate 5-phosphotransferase, ATP + L-Glutamate <=> ADP + L-Glutamyl 5-phosphate	RC00002;RC00043	O1c-O2c:*-P1b:P1b-P1b;O6a-O7a:*-P1b:C6a-C7a	ko00000;ko00001;ko00002;ko01000	Enzymes;KEGG modules;KEGG Orthology (KO)	AA_kinase;PUA
32	lcl|CP048261.1_prot_2765	lcl|CP048261.1_prot_2765		SRIM_013965	amino acid permease	lcl|CP048261.1_prot_2765 [locus_tag=SRIM_013965] [protein=amino acid permease] [pseudo=true] [location=3153516..3154931] [gbkey=CDS]	49.676	1	0	59.837	472	10.6	4	4	4	4	2GJ0X@201174|Actinobacteria	amino acid		E	METABOLISM	Amino acid transport and metabolism														ko:K11735	gabP, GABA permease	gabP									ko00000;ko02000	Transporters	AA_permease;AA_permease_2;Spore_permease
1118	lcl|CP048261.1_prot_QST81124.1_2769	lcl|CP048261.1_prot_QST81124.1_2769		SRIM_013985	amino acid permease	lcl|CP048261.1_prot_QST81124.1_2769 [locus_tag=SRIM_013985] [protein=amino acid permease] [protein_id=QST81124.1] [location=3158592..3160004] [gbkey=CDS]	49.353	1	0.003083	3.3507	470	1.7	1	1	1	1	2GJ0X@201174|Actinobacteria	amino acid	aroP	E	METABOLISM	Amino acid transport and metabolism	GO:0005575;GO:0005623;GO:0005886;GO:0016020;GO:0044464;GO:0071944	cell;cell part;cell periphery;cellular_component;membrane;plasma membrane												ko:K03293;ko:K16237	aroP, aromatic amino acid permease;TC.AAT, amino acid transporter, AAT family	aroP;TC.AAT									ko00000;ko02000	Transporters	AA_permease;AA_permease_2;Spore_permease;Trp_Tyr_perm
1119	lcl|CP048261.1_prot_QST81125.1_2770	lcl|CP048261.1_prot_QST81125.1_2770		SRIM_013990	amino acid permease	lcl|CP048261.1_prot_QST81125.1_2770 [locus_tag=SRIM_013990] [protein=amino acid permease] [protein_id=QST81125.1] [location=3160238..3161743] [gbkey=CDS]	53.014	1	0	30.259	501	3	1	1	1	1	2GJ0X@201174|Actinobacteria	amino acid	aroP	E	METABOLISM	Amino acid transport and metabolism	GO:0005575;GO:0005623;GO:0005886;GO:0016020;GO:0044464;GO:0071944	cell;cell part;cell periphery;cellular_component;membrane;plasma membrane												ko:K03293;ko:K16237	aroP, aromatic amino acid permease;TC.AAT, amino acid transporter, AAT family	aroP;TC.AAT									ko00000;ko02000	Transporters	AA_permease;AA_permease_2;Spore_permease;Trp_Tyr_perm
1122	lcl|CP048261.1_prot_QST81128.1_2773	lcl|CP048261.1_prot_QST81128.1_2773	pepN	SRIM_014005	aminopeptidase N	lcl|CP048261.1_prot_QST81128.1_2773 [gene=pepN] [locus_tag=SRIM_014005] [protein=aminopeptidase N] [protein_id=QST81128.1] [location=3163566..3166148] [gbkey=CDS]	95.23	1	0	323.31	860	58.4	39	39	39	39	2GJJ4@201174|Actinobacteria	aminopeptidase N	pepN	E	METABOLISM	Amino acid transport and metabolism							3.4.11.2	3	3.4	2011-04-03	Hydrolases.	Hydrolases. Acting on peptide bonds (peptidases).	Hydrolases. Acting on peptide bonds (peptidases). Aminopeptidases.	ko:K01256;ko:K08776	NPEPPS, puromycin-sensitive aminopeptidase [EC:3.4.11.14];pepN, aminopeptidase N [EC:3.4.11.2]	NPEPPS;pepN	ko00480;ko01100;map00480;map01100	Glutathione metabolism;Metabolic pathways			R00899;R04951	L-cysteinylglycine dipeptidase, Cys-Gly + H2O <=> L-Cysteine + Glycine;R-S-Cysteinylglycine + H2O <=> S-Substituted L-cysteine + Glycine	RC00096;RC00141	C5a-C6a:N1b+*-*+O6a:C1c+O5a-C1c+O6a;N1a-N1b:*-C5a:C1b-C1b	ko00000;ko00001;ko01000;ko01002	Enzymes;KEGG Orthology (KO);Peptidases and inhibitors	adh_short;adh_short_C2;ERAP1_C;Peptidase_M1
1124	lcl|CP048261.1_prot_QST81132.1_2777	lcl|CP048261.1_prot_QST81132.1_2777		SRIM_014025	aspartate-semialdehyde dehydrogenase	lcl|CP048261.1_prot_QST81132.1_2777 [locus_tag=SRIM_014025] [protein=aspartate-semialdehyde dehydrogenase] [protein_id=QST81132.1] [location=3173004..3174035] [gbkey=CDS]	36.424	1	0	323.31	343	57.4	14	14	14	14	2GJJ8@201174|Actinobacteria	Catalyzes the NADPH-dependent formation of L-aspartate- semialdehyde (L-ASA) by the reductive dephosphorylation of L- aspartyl-4-phosphate	asd	E	METABOLISM	Amino acid transport and metabolism	GO:0005575;GO:0005618;GO:0005623;GO:0005886;GO:0016020;GO:0030312;GO:0044464;GO:0071944	cell;cell part;cell periphery;cell wall;cellular_component;external encapsulating structure;membrane;plasma membrane	GO:0006082;GO:0006520;GO:0006553;GO:0006807;GO:0008150;GO:0008152;GO:0008652;GO:0009058;GO:0009066;GO:0009067;GO:0009085;GO:0009089;GO:0009987;GO:0016053;GO:0019752;GO:0019877;GO:0040007;GO:0043436;GO:0043648;GO:0043650;GO:0044237;GO:0044238;GO:0044249;GO:0044281;GO:0044283;GO:0046394;GO:0046451;GO:0055114;GO:0071704;GO:1901564;GO:1901566;GO:1901576;GO:1901605;GO:1901607	alpha-amino acid biosynthetic process;alpha-amino acid metabolic process;aspartate family amino acid biosynthetic process;aspartate family amino acid metabolic process;biological_process;biosynthetic process;carboxylic acid biosynthetic process;carboxylic acid metabolic process;cellular amino acid biosynthetic process;cellular amino acid metabolic process;cellular biosynthetic process;cellular me…	GO:0003674;GO:0003824;GO:0004073;GO:0016491;GO:0016620;GO:0016903	aspartate-semialdehyde dehydrogenase activity;catalytic activity;molecular_function;oxidoreductase activity;oxidoreductase activity, acting on the aldehyde or oxo group of donors;oxidoreductase activity, acting on the aldehyde or oxo group of donors, NAD or NADP as acceptor	1.2.1.11	1	1.2	2001-02-01	Oxidoreductases.	Oxidoreductases. Acting on the aldehyde or oxo group of donors.	Oxidoreductases. Acting on the aldehyde or oxo group of donors. With NAD(+) or NADP(+) as acceptor.	ko:K00133	asd, aspartate-semialdehyde dehydrogenase [EC:1.2.1.11]	asd	ko00260;ko00261;ko00270;ko00300;ko01100;ko01110;ko01120;ko01130;ko01210;ko01230;map00260;map00261;map00270;map00300;map01100;map01110;map01120;map01130;map01210;map01230	2-Oxocarboxylic acid metabolism;Biosynthesis of amino acids;Biosynthesis of secondary metabolites;Cysteine and methionine metabolism;Glycine, serine and threonine metabolism;Lysine biosynthesis;Metabolic pathways;Microbial metabolism in diverse environments;Monobactam biosynthesis	M00016;M00017;M00018;M00033;M00525;M00526;M00527	Ectoine biosynthesis, aspartate => ectoine;Lysine biosynthesis, acetyl-DAP pathway, aspartate => lysine;Lysine biosynthesis, DAP aminotransferase pathway, aspartate => lysine;Lysine biosynthesis, DAP dehydrogenase pathway, aspartate => lysine;Lysine biosynthesis, succinyl-DAP pathway, aspartate => lysine;Methionine biosynthesis, aspartate => homoserine => methionine;Threonine biosynthesis, aspart…	R02291	L-Aspartate-4-semialdehyde:NADP+ oxidoreductase (phosphorylating), L-Aspartate 4-semialdehyde + Orthophosphate + NADP+ <=> 4-Phospho-L-aspartate + NADPH + H+	RC00684	C4a-C7a:*-O7a:C1b+O4a-C1b+O6a	ko00000;ko00001;ko00002;ko01000	Enzymes;KEGG modules;KEGG Orthology (KO)	Ldh_1_N;Semialdhyde_dh;Semialdhyde_dhC
1127	lcl|CP048261.1_prot_QST81137.1_2782	lcl|CP048261.1_prot_QST81137.1_2782	pepN	SRIM_014050	aminopeptidase N	lcl|CP048261.1_prot_QST81137.1_2782 [gene=pepN] [locus_tag=SRIM_014050] [protein=aminopeptidase N] [protein_id=QST81137.1] [location=3176051..3178627] [gbkey=CDS]	95.012	1	0	323.31	858	56.4	42	42	42	42	2GJJ4@201174|Actinobacteria	aminopeptidase N	pepN	E	METABOLISM	Amino acid transport and metabolism							3.4.11.2	3	3.4	2011-04-03	Hydrolases.	Hydrolases. Acting on peptide bonds (peptidases).	Hydrolases. Acting on peptide bonds (peptidases). Aminopeptidases.	ko:K01256;ko:K08776	NPEPPS, puromycin-sensitive aminopeptidase [EC:3.4.11.14];pepN, aminopeptidase N [EC:3.4.11.2]	NPEPPS;pepN	ko00480;ko01100;map00480;map01100	Glutathione metabolism;Metabolic pathways			R00899;R04951	L-cysteinylglycine dipeptidase, Cys-Gly + H2O <=> L-Cysteine + Glycine;R-S-Cysteinylglycine + H2O <=> S-Substituted L-cysteine + Glycine	RC00096;RC00141	C5a-C6a:N1b+*-*+O6a:C1c+O5a-C1c+O6a;N1a-N1b:*-C5a:C1b-C1b	ko00000;ko00001;ko01000;ko01002	Enzymes;KEGG Orthology (KO);Peptidases and inhibitors	ERAP1_C;GerE;Peptidase_M1
1163	lcl|CP048261.1_prot_QST81196.1_2855	lcl|CP048261.1_prot_QST81196.1_2855	iolD	SRIM_014420	3D-(3,5/4)-trihydroxycyclohexane-1,2-dione acylhydrolase (decyclizing)	lcl|CP048261.1_prot_QST81196.1_2855 [gene=iolD] [locus_tag=SRIM_014420] [protein=3D-(3,5/4)-trihydroxycyclohexane-1,2-dione acylhydrolase (decyclizing)] [protein_id=QST81196.1] [location=complement(3267588..3269498)] [gbkey=CDS]	67.204	1	0	241.73	636	36.5	14	14	14	14	2GMCJ@201174|Actinobacteria	Belongs to the TPP enzyme family	iolD	E	METABOLISM	Amino acid transport and metabolism							3.7.1.22	3	3.7	2001-07-03	Hydrolases.	Hydrolases. Acting on carbon-carbon bonds.	Hydrolases. Acting on carbon-carbon bonds. In ketonic substances.	ko:K03336	iolD, 3D-(3,5/4)-trihydroxycyclohexane-1,2-dione acylhydrolase (decyclizing) [EC:3.7.1.22]	iolD	ko00562;ko01100;ko01120;map00562;map01100;map01120	Inositol phosphate metabolism;Metabolic pathways;Microbial metabolism in diverse environments			R08603	3D-(3,5/4)-trihydroxycyclohexane-1,2-dione acylhydrolase (decyclizing), 3D-3,5/4-Trihydroxycyclohexane-1,2-dione + H2O <=> 5-Deoxy-D-glucuronate	RC02331	C4a-C5x:*-C5x:C1c+O4a-C1y+O5x C6a-C5x:O6a+*-*+C5x:C1b+O6a-C1x+O5x	ko00000;ko00001;ko01000	Enzymes;KEGG Orthology (KO)	TPP_enzyme_C;TPP_enzyme_M;TPP_enzyme_N
1189	lcl|CP048261.1_prot_QST81231.1_2897	lcl|CP048261.1_prot_QST81231.1_2897	speB	SRIM_014630	agmatinase	lcl|CP048261.1_prot_QST81231.1_2897 [gene=speB] [locus_tag=SRIM_014630] [protein=agmatinase] [protein_id=QST81231.1] [location=complement(3333856..3334842)] [gbkey=CDS]	34.686	1	0	290.8	328	51.8	12	12	12	12	2GJA6@201174|Actinobacteria	Belongs to the arginase family	speB	E	METABOLISM	Amino acid transport and metabolism							3.5.3.11	3	3.5	2003-05-03	Hydrolases.	Hydrolases. Acting on carbon-nitrogen bonds, other than peptide bonds.	Hydrolases. Acting on carbon-nitrogen bonds, other than peptide bonds. In linear amidines.	ko:K01480	speB, agmatinase [EC:3.5.3.11]	speB	ko00330;ko01100;map00330;map01100	Arginine and proline metabolism;Metabolic pathways	M00133	Polyamine biosynthesis, arginine => agmatine => putrescine => spermidine	R01157	Agmatine amidinohydrolase, Agmatine + H2O <=> Putrescine + Urea	RC00024;RC00329	C2c-C5a:N1b+*-*+O5a:N1a+N2a-N1a+N1a N2a-N1a:*-*:C2c-C5a;N1a-N1b:*-C2c:C1b-C1b	ko00000;ko00001;ko00002;ko01000	Enzymes;KEGG modules;KEGG Orthology (KO)	Arginase
1195	lcl|CP048261.1_prot_QST81237.1_2904	lcl|CP048261.1_prot_QST81237.1_2904		SRIM_014665	hydroxymethylglutaryl-CoA lyase	lcl|CP048261.1_prot_QST81237.1_2904 [locus_tag=SRIM_014665] [protein=hydroxymethylglutaryl-CoA lyase] [protein_id=QST81237.1] [location=3342620..3343558] [gbkey=CDS]	33.05	1	0	207.62	312	43.3	10	10	10	9	2GKTP@201174|Actinobacteria	Hydroxymethylglutaryl-CoA lyase	hmgL	E	METABOLISM	Amino acid transport and metabolism							4.1.3.4	4	4.1	2003-01-04	Lyases.	Lyases. Carbon-carbon lyases.	Lyases. Carbon-carbon lyases. Oxo-acid-lyases.	ko:K01640	HMGCL, hmgL, hydroxymethylglutaryl-CoA lyase [EC:4.1.3.4]	HMGCL, hmgL	ko00072;ko00280;ko00281;ko00650;ko01100;ko04146;map00072;map00280;map00281;map00650;map01100;map04146	Butanoate metabolism;Geraniol degradation;Metabolic pathways;Peroxisome;Valine, leucine and isoleucine degradation	M00036;M00088	Ketone body biosynthesis, acetyl-CoA => acetoacetate/3-hydroxybutyrate/acetone;Leucine degradation, leucine => acetoacetate + acetyl-CoA	R01360;R08090	(S)-3-hydroxy-3-methylglutaryl-CoA acetoacetate-lyase (acetyl-CoA-forming), (S)-3-Hydroxy-3-methylglutaryl-CoA <=> Acetyl-CoA + Acetoacetate;3-hydroxy-3-(4-methylpent-3-en-1-yl)glutaryl-CoA acetate-lyase (7-methyl-3-oxooct-6-enoyl-CoA-forming), 3-Hydroxy-3-(4-methylpent-3-en-1-yl)glutaryl-CoA <=> 7-Methyl-3-oxo-6-octenoyl-CoA + Acetate	RC00502;RC00503;RC01118;RC01946	C1a-C1b:*-C1d:C5a-C5a;C1a-C1b:*-C1d:C6a-C6a;C1d-C5a:C1b-*:C1a+C1b+O1a-C1a+C1b+O5a;C1d-C5a:C1b-*:C1b+C1b+O1a-C1b+C1b+O5a	ko00000;ko00001;ko00002;ko01000	Enzymes;KEGG modules;KEGG Orthology (KO)	HMGL-like
1203	lcl|CP048261.1_prot_QST81259.1_2926	lcl|CP048261.1_prot_QST81259.1_2926		SRIM_014780	spermine synthase	lcl|CP048261.1_prot_QST81259.1_2926 [locus_tag=SRIM_014780] [protein=spermine synthase] [protein_id=QST81259.1] [location=complement(3368549..3369415)] [gbkey=CDS]	30.877	1	0.0020052	3.7014	288	12.8	2	2	2	2	2GN8I@201174|Actinobacteria	spermidine synthase		E	METABOLISM	Amino acid transport and metabolism																											DUF43;Methyltransf_11;Methyltransf_18;Methyltransf_26;Methyltransf_30;Spermine_synth
1216	lcl|CP048261.1_prot_QST81291.1_2966	lcl|CP048261.1_prot_QST81291.1_2966		SRIM_014995	ABC transporter ATP-binding protein	lcl|CP048261.1_prot_QST81291.1_2966 [locus_tag=SRIM_014995] [protein=ABC transporter ATP-binding protein] [protein_id=QST81291.1] [location=complement(3415541..3416665)] [gbkey=CDS]	39.949	1	0	13.323	374	17.9	5	5	5	5	2GJCM@201174|Actinobacteria	Belongs to the ABC transporter superfamily	phnT	E	METABOLISM	Amino acid transport and metabolism														ko:K11084	phnT, 2-aminoethylphosphonate transport system ATP-binding protein	phnT	ko02010;map02010	ABC transporters	M00302						ko00000;ko00001;ko00002;ko02000	KEGG modules;KEGG Orthology (KO);Transporters	AAA_16;ABC_tran;TOBE;TOBE_2
1218	lcl|CP048261.1_prot_QST81293.1_2968	lcl|CP048261.1_prot_QST81293.1_2968		SRIM_015005	TIGR03364 family FAD-dependent oxidoreductase	lcl|CP048261.1_prot_QST81293.1_2968 [locus_tag=SRIM_015005] [protein=TIGR03364 family FAD-dependent oxidoreductase] [protein_id=QST81293.1] [location=complement(3417390..3418511)] [gbkey=CDS]	40.157	1	0	131.3	373	32.4	8	8	8	8	2GM88@201174|Actinobacteria	Fad dependent oxidoreductase		E	METABOLISM	Amino acid transport and metabolism																											DAO;FAD_binding_2
1220	lcl|CP048261.1_prot_QST81304.1_2982	lcl|CP048261.1_prot_QST81304.1_2982		SRIM_015075	sodium:solute symporter family protein	lcl|CP048261.1_prot_QST81304.1_2982 [locus_tag=SRIM_015075] [protein=sodium:solute symporter family protein] [protein_id=QST81304.1] [location=complement(3432261..3433808)] [gbkey=CDS]	54.228	1	0.0028233	3.4424	515	4.1	2	2	2	2	2GJ5E@201174|Actinobacteria	Belongs to the sodium solute symporter (SSF) (TC 2.A.21) family		E	METABOLISM	Amino acid transport and metabolism														ko:K03307	TC.SSS, solute:Na+ symporter, SSS family	TC.SSS									ko00000		SSF
1234	lcl|CP048261.1_prot_QST81327.1_3009	lcl|CP048261.1_prot_QST81327.1_3009		SRIM_015215	cysteine synthase	lcl|CP048261.1_prot_QST81327.1_3009 [locus_tag=SRIM_015215] [protein=cysteine synthase] [protein_id=QST81327.1] [location=complement(3459971..3460921)] [gbkey=CDS]	33.757	1	0	42.232	316	45.6	11	11	11	11	2GIXE@201174|Actinobacteria	Belongs to the cysteine synthase cystathionine beta- synthase family	cysM	E	METABOLISM	Amino acid transport and metabolism	GO:0005575;GO:0005622;GO:0005623;GO:0005737;GO:0005829;GO:0032991;GO:0044424;GO:0044444;GO:0044464	cell;cell part;cellular_component;cytoplasm;cytoplasmic part;cytosol;intracellular;intracellular part;protein-containing complex	GO:0000096;GO:0000097;GO:0006082;GO:0006520;GO:0006534;GO:0006535;GO:0006563;GO:0006790;GO:0006807;GO:0008150;GO:0008152;GO:0008652;GO:0009058;GO:0009069;GO:0009070;GO:0009987;GO:0016053;GO:0019344;GO:0019752;GO:0043436;GO:0044237;GO:0044238;GO:0044249;GO:0044272;GO:0044281;GO:0044283;GO:0046394;GO:0071704;GO:1901564;GO:1901566;GO:1901576;GO:1901605;GO:1901607	alpha-amino acid biosynthetic process;alpha-amino acid metabolic process;biological_process;biosynthetic process;carboxylic acid biosynthetic process;carboxylic acid metabolic process;cellular amino acid biosynthetic process;cellular amino acid metabolic process;cellular biosynthetic process;cellular metabolic process;cellular process;cysteine biosynthetic process;cysteine biosynthetic process fr…	GO:0003674;GO:0003824;GO:0005488;GO:0008144;GO:0016740;GO:0016765;GO:0019842;GO:0030170;GO:0033847;GO:0036094;GO:0043167;GO:0043168;GO:0048037;GO:0050662;GO:0070279;GO:0097159;GO:1901363	anion binding;binding;catalytic activity;coenzyme binding;cofactor binding;drug binding;heterocyclic compound binding;ion binding;molecular_function;O-phosphoserine sulfhydrylase activity;organic cyclic compound binding;pyridoxal phosphate binding;small molecule binding;transferase activity;transferase activity, transferring alkyl or aryl (other than methyl) groups;vitamin B6 binding;vitamin bind…	2.5.1.113	2	2.5	2001-05-02	Transferases.	Transferases. Transferring alkyl or aryl groups, other than methyl groups.	Transferases. Transferring alkyl or aryl groups, other than methyl groups. Transferring alkyl or aryl groups, other than methyl groups.	ko:K21148	cysM, [CysO sulfur-carrier protein]-thiocarboxylate-dependent cysteine synthase [EC:2.5.1.113]	cysM	ko04122;map04122	Sulfur relay system			R10610	O-phospho-L-serine:thiocarboxy-[sulfur-carrier protein] 2-amino-2-carboxyethyltransferase, O-Phospho-L-serine + Thiocarboxy-[sulfur-carrier protein] <=> [Sulfur-carrier protein]-Gly-NH-CH2-C(O)-S-L-cysteine + Orthophosphate	RC03225	S1a-S2a:*-C1b:C5a-C5a	ko00000;ko00001;ko01000	Enzymes;KEGG Orthology (KO)	PALP
1238	lcl|CP048261.1_prot_QST81332.1_3016	lcl|CP048261.1_prot_QST81332.1_3016		SRIM_015250	amino acid permease	lcl|CP048261.1_prot_QST81332.1_3016 [locus_tag=SRIM_015250] [protein=amino acid permease] [protein_id=QST81332.1] [location=complement(3466064..3467539)] [gbkey=CDS]	52.294	1	0	34.372	491	10.8	4	4	4	4	2GJ0X@201174|Actinobacteria	amino acid	proY	E	METABOLISM	Amino acid transport and metabolism														ko:K03293	TC.AAT, amino acid transporter, AAT family	TC.AAT									ko00000		AA_permease;AA_permease_2
1244	lcl|CP048261.1_prot_QST81342.1_3027	lcl|CP048261.1_prot_QST81342.1_3027		SRIM_015305	VOC family protein	lcl|CP048261.1_prot_QST81342.1_3027 [locus_tag=SRIM_015305] [protein=VOC family protein] [protein_id=QST81342.1] [location=complement(3478671..3479081)] [gbkey=CDS]	14.929	1	0	31.002	136	47.1	6	6	6	6	2IKRF@201174|Actinobacteria	glyoxalase bleomycin resistance protein dioxygenase		E	METABOLISM	Amino acid transport and metabolism																											Glyoxalase;Glyoxalase_2
1248	lcl|CP048261.1_prot_QST81346.1_3031	lcl|CP048261.1_prot_QST81346.1_3031	hppD	SRIM_015325	4-hydroxyphenylpyruvate dioxygenase	lcl|CP048261.1_prot_QST81346.1_3031 [gene=hppD] [locus_tag=SRIM_015325] [protein=4-hydroxyphenylpyruvate dioxygenase] [protein_id=QST81346.1] [location=complement(3482686..3483831)] [gbkey=CDS]	42.05	1	0	323.31	381	69.6	20	20	20	20	2GNF0@201174|Actinobacteria	4-hydroxyphenylpyruvate dioxygenase		E	METABOLISM	Amino acid transport and metabolism							1.13.11.27	1	1.13	1.13.11	Oxidoreductases.	Oxidoreductases. Acting on single donors with incorporation of molecular oxygen (oxygenases). The oxygen incorporated need not be derived from O(2).	Oxidoreductases. Acting on single donors with incorporation of molecular oxygen (oxygenases). The oxygen incorporated need not be derived from O(2). With incorporation of two atoms of oxygen.	ko:K00457	HPD, hppD, 4-hydroxyphenylpyruvate dioxygenase [EC:1.13.11.27]	HPD, hppD	ko00130;ko00350;ko00360;ko01100;map00130;map00350;map00360;map01100	Metabolic pathways;Phenylalanine metabolism;Tyrosine metabolism;Ubiquinone and other terpenoid-quinone biosynthesis	M00044	Tyrosine degradation, tyrosine => homogentisate	R01372;R02521	4-Hydroxyphenylpyruvate:oxygen oxidoreductase (hydroxylating,decarboxylating), 3-(4-Hydroxyphenyl)pyruvate + Oxygen <=> Homogentisate + CO2;Phenylpyruvate:oxygen oxidoreductase (hydroxylating,decarboxylating), Phenylpyruvate + Oxygen <=> 2-Hydroxyphenylacetate + CO2	RC00505;RC00738	C1b-C1b:C8y+*-*+C8y:C5a-C6a C5a-C6a:C6a+*-*+O6a:C1b+O5a-C1b+O6a C8x-C8y:*-C1b:C8x+C8y-C8x+C8y C8y-C8y:C1b+*-*+O1a:C8x+C8x-C8x+C8y;C5a-C6a:C6a+*-*+O6a:C1b+O5a-C1b+O6a C8x-C8y:*-O1a:C8x+C8y-C8x+C8y	ko00000;ko00001;ko00002;ko01000;ko04147	Enzymes;Exosome;KEGG modules;KEGG Orthology (KO)	Glyoxalase;Glyoxalase_4;Glyoxalase_5
1314	lcl|CP048261.1_prot_QST81461.1_3162	lcl|CP048261.1_prot_QST81461.1_3162		SRIM_016005	membrane dipeptidase	lcl|CP048261.1_prot_QST81461.1_3162 [locus_tag=SRIM_016005] [protein=membrane dipeptidase] [protein_id=QST81461.1] [location=complement(3659107..3660303)] [gbkey=CDS]	43.149	1	0	323.31	398	71.6	22	22	22	22	2GN82@201174|Actinobacteria	Dipeptidase	Dpep	E	METABOLISM	Amino acid transport and metabolism							3.4.13.19	3	3.4	2013-04-03	Hydrolases.	Hydrolases. Acting on peptide bonds (peptidases).	Hydrolases. Acting on peptide bonds (peptidases). Dipeptidases.	ko:K01273	DPEP, membrane dipeptidase [EC:3.4.13.19]	DPEP									ko00000;ko00537;ko01000;ko01002;ko04147	Enzymes;Exosome;Glycosylphosphatidylinositol (GPI)-anchored proteins;Peptidases and inhibitors	Peptidase_M19
1319	lcl|CP048261.1_prot_QST81468.1_3169	lcl|CP048261.1_prot_QST81468.1_3169		SRIM_016040	MFS transporter	lcl|CP048261.1_prot_QST81468.1_3169 [locus_tag=SRIM_016040] [protein=MFS transporter] [protein_id=QST81468.1] [location=3665809..3667335] [gbkey=CDS]	54.175	1	0	120.86	508	15.7	8	8	8	8	2GKB1@201174|Actinobacteria	amino acid peptide transporter		E	METABOLISM	Amino acid transport and metabolism														ko:K03305	TC.POT, proton-dependent oligopeptide transporter, POT family	TC.POT									ko00000		MFS_1;PTR2
3491	lcl|CP048261.1_prot_QST85944.1_3183	lcl|CP048261.1_prot_QST85944.1_3183		SRIM_016110	allantoate amidohydrolase	lcl|CP048261.1_prot_QST85944.1_3183 [locus_tag=SRIM_016110] [protein=allantoate amidohydrolase] [protein_id=QST85944.1] [location=complement(3680565..3681932)] [gbkey=CDS]	47.267	1	0	184.62	455	49.2	17	17	17	17	2GJDE@201174|Actinobacteria	COG0624 Acetylornithine deacetylase Succinyl-diaminopimelate desuccinylase and related	amaB	E	METABOLISM	Amino acid transport and metabolism							3.5.1.6;3.5.1.87;3.5.3.9	3	3.5	3.5.1;3.5.3	Hydrolases.	Hydrolases. Acting on carbon-nitrogen bonds, other than peptide bonds.	Hydrolases. Acting on carbon-nitrogen bonds, other than peptide bonds. In linear amides.;Hydrolases. Acting on carbon-nitrogen bonds, other than peptide bonds. In linear amidines.	ko:K02083;ko:K06016	allC, allantoate deiminase [EC:3.5.3.9];pydC, beta-ureidopropionase / N-carbamoyl-L-amino-acid hydrolase [EC:3.5.1.6 3.5.1.87]	allC;pydC	ko00230;ko00240;ko01100;ko01120;map00230;map00240;map01100;map01120	Metabolic pathways;Microbial metabolism in diverse environments;Purine metabolism;Pyrimidine metabolism	M00046	Pyrimidine degradation, uracil => beta-alanine, thymine => 3-aminoisobutanoate	R00905;R02423;R04666	(R)-3-ureidoisobutyrate amidohydrolase, (R)-3-Ureidoisobutyrate + H2O <=> (R)-3-Amino-2-methylpropanoate + CO2 + Ammonia;3-ureidopropanoate amidohydrolase, 3-Ureidopropionate + H2O <=> beta-Alanine + CO2 + Ammonia;allantoate amidinohydrolase (decarboxylating), Allantoate + H2O <=> (S)-Ureidoglycine + Ammonia + CO2	RC00064;RC00096	N1a-N1b:*-C5a:C1b-C1b;N1a-N1b:*-C5a:C1c-C1c	ko00000;ko00001;ko00002;ko01000;ko01002	Enzymes;KEGG modules;KEGG Orthology (KO);Peptidases and inhibitors	M20_dimer;Peptidase_M20;Peptidase_M28
1324	lcl|CP048261.1_prot_QST81480.1_3184	lcl|CP048261.1_prot_QST81480.1_3184		SRIM_016115	urocanate hydratase	lcl|CP048261.1_prot_QST81480.1_3184 [locus_tag=SRIM_016115] [protein=urocanate hydratase] [protein_id=QST81480.1] [location=complement(3682136..3683794)] [gbkey=CDS]	59.762	1	0	323.31	552	48	22	22	22	22	2GP10@201174|Actinobacteria	Catalyzes the conversion of urocanate to 4-imidazolone- 5-propionate	hutU	E	METABOLISM	Amino acid transport and metabolism							4.2.1.49	4	4.2	2001-02-04	Lyases.	Lyases. Carbon-oxygen lyases.	Lyases. Carbon-oxygen lyases. Hydro-lyases.	ko:K01712	hutU, UROC1, urocanate hydratase [EC:4.2.1.49]	hutU, UROC1	ko00340;ko01100;map00340;map01100	Histidine metabolism;Metabolic pathways	M00045	Histidine degradation, histidine => N-formiminoglutamate => glutamate	R02914	4,5-Dihydro-4-oxo-5-imidazolepropanoate hydro-lyase, 4-Imidazolone-5-propanoate <=> Urocanate + H2O	RC00804	C1b-C2b:*-*:C1b+C1y-C2b+C8y C1b-C2b:*-*:C1b+C6a-C2b+C6a C1y-C8y:*-*:C1b+C5x+N1x-C2b+C8x+N5x C5x-C8x:O5x-*:C1y+N2x-C8y+N4x	ko00000;ko00001;ko00002;ko01000	Enzymes;KEGG modules;KEGG Orthology (KO)	Urocanase;Urocanase_C;Urocanase_N
1325	lcl|CP048261.1_prot_QST81485.1_3190	lcl|CP048261.1_prot_QST81485.1_3190		SRIM_016145	diaminopimelate decarboxylase	lcl|CP048261.1_prot_QST81485.1_3190 [locus_tag=SRIM_016145] [protein=diaminopimelate decarboxylase] [protein_id=QST81485.1] [location=3689848..3691215] [gbkey=CDS]	47.281	1	0	59.917	455	37.6	11	11	11	11	2GJM2@201174|Actinobacteria	decarboxylase		E	METABOLISM	Amino acid transport and metabolism							4.1.1.20	4	4.1	2001-01-04	Lyases.	Lyases. Carbon-carbon lyases.	Lyases. Carbon-carbon lyases. Carboxy-lyases.	ko:K01586	lysA, diaminopimelate decarboxylase [EC:4.1.1.20]	lysA	ko00300;ko01100;ko01110;ko01120;ko01130;ko01230;map00300;map01100;map01110;map01120;map01130;map01230	Biosynthesis of amino acids;Biosynthesis of secondary metabolites;Lysine biosynthesis;Metabolic pathways;Microbial metabolism in diverse environments	M00016;M00525;M00526;M00527	Lysine biosynthesis, acetyl-DAP pathway, aspartate => lysine;Lysine biosynthesis, DAP aminotransferase pathway, aspartate => lysine;Lysine biosynthesis, DAP dehydrogenase pathway, aspartate => lysine;Lysine biosynthesis, succinyl-DAP pathway, aspartate => lysine	R00451	meso-2,6-diaminoheptanedioate carboxy-lyase (L-lysine-forming), meso-2,6-Diaminoheptanedioate <=> L-Lysine + CO2	RC00299	C1b-C1c:*-C6a:C1b+N1a-C1b+N1a	ko00000;ko00001;ko00002;ko01000	Enzymes;KEGG modules;KEGG Orthology (KO)	Orn_Arg_deC_N;Orn_DAP_Arg_deC
1327	lcl|CP048261.1_prot_QST81495.1_3203	lcl|CP048261.1_prot_QST81495.1_3203		SRIM_016210	cystathionine beta-synthase	lcl|CP048261.1_prot_QST81495.1_3203 [locus_tag=SRIM_016210] [protein=cystathionine beta-synthase] [protein_id=QST81495.1] [location=complement(3703169..3704560)] [gbkey=CDS]	49.499	1	0	323.31	463	68.3	22	22	22	22	2GIXE@201174|Actinobacteria	Belongs to the cysteine synthase cystathionine beta- synthase family	cbs	E	METABOLISM	Amino acid transport and metabolism	GO:0005575;GO:0005576;GO:0005618;GO:0005622;GO:0005623;GO:0005737;GO:0005886;GO:0016020;GO:0030312;GO:0044424;GO:0044464;GO:0071944	cell;cell part;cell periphery;cell wall;cellular_component;cytoplasm;external encapsulating structure;extracellular region;intracellular;intracellular part;membrane;plasma membrane			GO:0003674;GO:0005488;GO:0008144;GO:0019842;GO:0030170;GO:0036094;GO:0043167;GO:0043168;GO:0048037;GO:0050662;GO:0070279;GO:0097159;GO:1901363	anion binding;binding;coenzyme binding;cofactor binding;drug binding;heterocyclic compound binding;ion binding;molecular_function;organic cyclic compound binding;pyridoxal phosphate binding;small molecule binding;vitamin B6 binding;vitamin binding	4.2.1.22	4	4.2	2001-02-04	Lyases.	Lyases. Carbon-oxygen lyases.	Lyases. Carbon-oxygen lyases. Hydro-lyases.	ko:K01697	CBS, cystathionine beta-synthase [EC:4.2.1.22]	CBS	ko00260;ko00270;ko01100;ko01130;ko01230;map00260;map00270;map01100;map01130;map01230	Biosynthesis of amino acids;Cysteine and methionine metabolism;Glycine, serine and threonine metabolism;Metabolic pathways	M00035;M00338	Cysteine biosynthesis, homocysteine + serine => cysteine;Methionine degradation	R00891;R01290;R04942	L-Serine hydro-lyase (adding homocysteine), L-Serine + Selenohomocysteine <=> L-Selenocystathionine + H2O;L-serine hydro-lyase (adding homocysteine, L-cystathionine-forming), L-Serine + L-Homocysteine <=> L-Cystathionine + H2O;L-serine hydro-lyase (adding hydrogen sulfide, L-cysteine-forming), L-Serine + Hydrogen sulfide <=> L-Cysteine + H2O	RC00056;RC00069;RC00256;RC00489;RC01246	C1b-C1b:O1a+*-*+S1a:C1c-C1c;C1b-C1b:O1a+*-*+S2a:C1c-C1c;C1b-C1b:O1a+*-*+Z:C1c-C1c;S1a-S2a:*-C1b:C1b-C1b;Z-Z:*-C1b:C1b-C1b	ko00000;ko00001;ko00002;ko01000	Enzymes;KEGG modules;KEGG Orthology (KO)	CBS;PALP
1328	lcl|CP048261.1_prot_QST81496.1_3204	lcl|CP048261.1_prot_QST81496.1_3204		SRIM_016215	SGNH/GDSL hydrolase family protein	lcl|CP048261.1_prot_QST81496.1_3204 [locus_tag=SRIM_016215] [protein=SGNH/GDSL hydrolase family protein] [protein_id=QST81496.1] [location=3704814..3705833] [gbkey=CDS]	35.487	1	0	34.091	339	35.4	7	7	7	7	2GMVS@201174|Actinobacteria	G-D-S-L family		E	METABOLISM	Amino acid transport and metabolism																											Lipase_GDSL;Lipase_GDSL_2
1358	lcl|CP048261.1_prot_QST81545.1_3258	lcl|CP048261.1_prot_QST81545.1_3258		SRIM_016495	trans-aconitate 2-methyltransferase	lcl|CP048261.1_prot_QST81545.1_3258 [locus_tag=SRIM_016495] [protein=trans-aconitate 2-methyltransferase] [protein_id=QST81545.1] [location=complement(3765643..3766461)] [gbkey=CDS]	30.179	1	0	59.08	272	39.7	7	7	7	7	2GJMG@201174|Actinobacteria	Catalyzes the S-adenosylmethionine monomethyl esterification of trans-aconitate	tam	E	METABOLISM	Amino acid transport and metabolism	GO:0005575;GO:0005622;GO:0005623;GO:0005737;GO:0044424;GO:0044464	cell;cell part;cellular_component;cytoplasm;intracellular;intracellular part	GO:0008150;GO:0008152;GO:0032259	biological_process;metabolic process;methylation	GO:0003674;GO:0003824;GO:0008168;GO:0008757;GO:0016740;GO:0016741	catalytic activity;methyltransferase activity;molecular_function;S-adenosylmethionine-dependent methyltransferase activity;transferase activity;transferase activity, transferring one-carbon groups	2.1.1.144	2	2.1	2001-01-02	Transferases.	Transferases. Transferring one-carbon groups.	Transferases. Transferring one-carbon groups. Methyltransferases.	ko:K00598	tam, trans-aconitate 2-methyltransferase [EC:2.1.1.144]	tam									ko00000;ko01000	Enzymes	CMAS;FtsJ;Methyltransf_11;Methyltransf_12;Methyltransf_18;Methyltransf_2;Methyltransf_23;Methyltransf_25;Methyltransf_26;Methyltransf_31;Methyltransf_4;MetW;MTS;NodS;PCMT;Ubie_methyltran
1438	lcl|CP048261.1_prot_QST81769.1_3515	lcl|CP048261.1_prot_QST81769.1_3515		SRIM_017795	ABC transporter family substrate-binding protein	lcl|CP048261.1_prot_QST81769.1_3515 [locus_tag=SRIM_017795] [protein=ABC transporter family substrate-binding protein] [protein_id=QST81769.1] [location=complement(4001450..4003144)] [gbkey=CDS]	60.777	1	0	40.032	564	13.1	6	6	6	6	2GJ9N@201174|Actinobacteria	ABC-type dipeptide transport system, periplasmic component	oppA	E	METABOLISM	Amino acid transport and metabolism	GO:0005575;GO:0005623;GO:0005886;GO:0005887;GO:0016020;GO:0016021;GO:0030288;GO:0030313;GO:0031224;GO:0031226;GO:0031975;GO:0042597;GO:0044425;GO:0044459;GO:0044464;GO:0071944	cell;cell envelope;cell part;cell periphery;cellular_component;envelope;integral component of membrane;integral component of plasma membrane;intrinsic component of membrane;intrinsic component of plasma membrane;membrane;membrane part;outer membrane-bounded periplasmic space;periplasmic space;plasma membrane;plasma membrane part	GO:0006810;GO:0008104;GO:0008150;GO:0015031;GO:0015833;GO:0017038;GO:0033036;GO:0042886;GO:0045184;GO:0051179;GO:0051234;GO:0055085;GO:0071702;GO:0071705	amide transport;biological_process;establishment of localization;establishment of protein localization;localization;macromolecule localization;nitrogen compound transport;organic substance transport;peptide transport;protein import;protein localization;protein transport;transmembrane transport;transport	GO:0003674;GO:0005215;GO:0005488;GO:0022857;GO:0033218;GO:0042277;GO:0042887;GO:0043167;GO:0043168;GO:0043295;GO:0048037;GO:0072341;GO:1900750;GO:1901681;GO:1904680	amide binding;amide transmembrane transporter activity;anion binding;binding;cofactor binding;glutathione binding;ion binding;modified amino acid binding;molecular_function;oligopeptide binding;peptide binding;peptide transmembrane transporter activity;sulfur compound binding;transmembrane transporter activity;transporter activity								ko:K02035	ABC.PE.S, peptide/nickel transport system substrate-binding protein	ABC.PE.S	ko02024;map02024	Quorum sensing	M00239						ko00000;ko00001;ko00002;ko02000	KEGG modules;KEGG Orthology (KO);Transporters	SBP_bac_5
1442	lcl|CP048261.1_prot_QST81789.1_3539	lcl|CP048261.1_prot_QST81789.1_3539		SRIM_017915	alpha/beta hydrolase	lcl|CP048261.1_prot_QST81789.1_3539 [locus_tag=SRIM_017915] [protein=alpha/beta hydrolase] [protein_id=QST81789.1] [location=complement(4031869..4032684)] [gbkey=CDS]	28.88	1	0.00089445	4.6345	271	10	2	2	2	2	2HEMJ@201174|Actinobacteria	hydrolases or acyltransferases alpha beta hydrolase superfamily		E	METABOLISM	Amino acid transport and metabolism																											Abhydrolase_1;Abhydrolase_3;Abhydrolase_5;Abhydrolase_6;DLH
1476	lcl|CP048261.1_prot_QST81866.1_3630	lcl|CP048261.1_prot_QST81866.1_3630	alr	SRIM_018370	alanine racemase	lcl|CP048261.1_prot_QST81866.1_3630 [gene=alr] [locus_tag=SRIM_018370] [protein=alanine racemase] [protein_id=QST81866.1] [location=complement(4129972..4131132)] [gbkey=CDS]	40.617	1	0	68.41	386	35.2	7	7	7	7	2GM2Y@201174|Actinobacteria	Catalyzes the interconversion of L-alanine and D- alanine. May also act on other amino acids	alr	E	METABOLISM	Amino acid transport and metabolism							5.1.1.1	5	5.1	2001-01-05	Isomerases.	Isomerases. Racemases and epimerases.	Isomerases. Racemases and epimerases. Acting on amino acids and derivatives.	ko:K01775	alr, alanine racemase [EC:5.1.1.1]	alr	ko00473;ko01100;ko01502;map00473;map01100;map01502	D-Alanine metabolism;Metabolic pathways;Vancomycin resistance			R00401	alanine racemase, L-Alanine <=> D-Alanine	RC00285	C1c-C1c:*-*:C1a+C6a+N1a-C1a+C6a+N1a	ko00000;ko00001;ko01000;ko01011	Enzymes;KEGG Orthology (KO);Peptidoglycan biosynthesis and degradation proteins	Ala_racemase_C;Ala_racemase_N;TsaE
1528	lcl|CP048261.1_prot_QST81924.1_3693	lcl|CP048261.1_prot_QST81924.1_3693		SRIM_018690	pyridoxal phosphate-dependent aminotransferase	lcl|CP048261.1_prot_QST81924.1_3693 [locus_tag=SRIM_018690] [protein=pyridoxal phosphate-dependent aminotransferase] [protein_id=QST81924.1] [location=4186715..4187947] [gbkey=CDS]	43.841	1	0	323.31	410	53.7	16	16	16	16	2GJ7R@201174|Actinobacteria	Aminotransferase	aspC	E	METABOLISM	Amino acid transport and metabolism							2.6.1.1	2	2.6	2001-06-02	Transferases.	Transferases. Transferring nitrogenous groups.	Transferases. Transferring nitrogenous groups. Transaminases.	ko:K00812	aspB, aspartate aminotransferase [EC:2.6.1.1]	aspB	ko00220;ko00250;ko00270;ko00330;ko00350;ko00360;ko00400;ko00401;ko00950;ko00960;ko01100;ko01110;ko01130;ko01210;ko01230;map00220;map00250;map00270;map00330;map00350;map00360;map00400;map00401;map00950;map00960;map01100;map01110;map01130;map01210;map01230	2-Oxocarboxylic acid metabolism;Alanine, aspartate and glutamate metabolism;Arginine and proline metabolism;Arginine biosynthesis;Biosynthesis of amino acids;Biosynthesis of secondary metabolites;Cysteine and methionine metabolism;Isoquinoline alkaloid biosynthesis;Metabolic pathways;Novobiocin biosynthesis;Phenylalanine metabolism;Phenylalanine, tyrosine and tryptophan biosynthesis;Tropane, pipe…			R00355;R00694;R00734;R00896;R02433;R02619;R05052	3-sulfino-L-alanine:2-oxoglutarate aminotransferase, 3-Sulfino-L-alanine + 2-Oxoglutarate <=> 3-Sulfinylpyruvate + L-Glutamate;L-Aspartate:2-oxoglutarate aminotransferase, L-Aspartate + 2-Oxoglutarate <=> Oxaloacetate + L-Glutamate;L-cysteate:2-oxoglutarate aminotransferase, L-Cysteate + 2-Oxoglutarate <=> 3-Sulfopyruvate + L-Glutamate;L-cysteine:2-oxoglutarate aminotransferase, L-Cysteine + 2-Ox…	RC00006	C1c-C5a:N1a+*-*+O5a:C1b+C6a-C1b+C6a	ko00000;ko00001;ko01000;ko01007	Amino acid related enzymes;Enzymes;KEGG Orthology (KO)	Aminotran_1_2;Aminotran_5;Aminotran_MocR;Beta_elim_lyase;Cys_Met_Meta_PP;DegT_DnrJ_EryC1
3528	lcl|CP048261.1_prot_QST86020.1_3840	lcl|CP048261.1_prot_QST86020.1_3840		SRIM_019440	HAD-IB family hydrolase	lcl|CP048261.1_prot_QST86020.1_3840 [locus_tag=SRIM_019440] [protein=HAD-IB family hydrolase] [protein_id=QST86020.1] [location=4344124..4345011] [gbkey=CDS]	31.705	1	0	114.29	295	36.3	8	8	8	8	2GJW9@201174|Actinobacteria	HAD-superfamily subfamily IB hydrolase, TIGR01490	serB1	E	METABOLISM	Amino acid transport and metabolism	GO:0005575;GO:0005623;GO:0005886;GO:0005887;GO:0016020;GO:0016021;GO:0031224;GO:0031226;GO:0044425;GO:0044459;GO:0044464;GO:0071944	cell;cell part;cell periphery;cellular_component;integral component of membrane;integral component of plasma membrane;intrinsic component of membrane;intrinsic component of plasma membrane;membrane;membrane part;plasma membrane;plasma membrane part																									HAD;Hydrolase;Hydrolase_3
1628	lcl|CP048261.1_prot_QST82099.1_3901	lcl|CP048261.1_prot_QST82099.1_3901		SRIM_019785	Glu/Leu/Phe/Val dehydrogenase	lcl|CP048261.1_prot_QST82099.1_3901 [locus_tag=SRIM_019785] [protein=Glu/Leu/Phe/Val dehydrogenase] [protein_id=QST82099.1] [location=4423423..4424538] [gbkey=CDS]	39.022	1	0	152.63	371	53.6	15	15	15	15	2GKXG@201174|Actinobacteria	Belongs to the Glu Leu Phe Val dehydrogenases family	vdh	E	METABOLISM	Amino acid transport and metabolism	GO:0005575;GO:0005622;GO:0005623;GO:0005737;GO:0044424;GO:0044464	cell;cell part;cellular_component;cytoplasm;intracellular;intracellular part					1.4.1.23	1	1.4	2001-04-01	Oxidoreductases.	Oxidoreductases. Acting on the CH-NH(2) group of donors.	Oxidoreductases. Acting on the CH-NH(2) group of donors. With NAD(+) or NADP(+) as acceptor.	ko:K00271	vdh, valine dehydrogenase (NAD+) [EC:1.4.1.23]	vdh	ko00280;ko01100;ko01110;ko01130;map00280;map01100;map01110;map01130	Biosynthesis of secondary metabolites;Metabolic pathways;Valine, leucine and isoleucine degradation			R01212;R01434	L-valine:NAD+ oxidoreductase(deaminating), L-Valine + H2O + NAD+ <=> 3-Methyl-2-oxobutanoic acid + Ammonia + NADH + H+;L-valine:NADP+ oxidoreductase (deaminating), L-Valine + NADP+ + H2O <=> 3-Methyl-2-oxobutanoic acid + Ammonia + NADPH + H+	RC00036	C1c-C5a:N1a+*-*+O5a:C1c+C6a-C1c+C6a	ko00000;ko00001;ko01000	Enzymes;KEGG Orthology (KO)	2-Hacid_dh_C;AdoHcyase_NAD;ELFV_dehydrog;ELFV_dehydrog_N;NAD_binding_2;NAD_binding_7;TrkA_N;UDPG_MGDP_dh_N
1645	lcl|CP048261.1_prot_QST82118.1_3925	lcl|CP048261.1_prot_QST82118.1_3925		SRIM_019925	aspartate aminotransferase family protein	lcl|CP048261.1_prot_QST82118.1_3925 [locus_tag=SRIM_019925] [protein=aspartate aminotransferase family protein] [protein_id=QST82118.1] [location=complement(4452198..4453556)] [gbkey=CDS]	47.852	1	0	252.74	452	33.2	10	10	10	10	2I2F3@201174|Actinobacteria	Belongs to the class-III pyridoxal-phosphate-dependent aminotransferase family		E	METABOLISM	Amino acid transport and metabolism							2.6.1.55	2	2.6	2001-06-02	Transferases.	Transferases. Transferring nitrogenous groups.	Transferases. Transferring nitrogenous groups. Transaminases.	ko:K15372	toa, taurine---2-oxoglutarate transaminase [EC:2.6.1.55]	toa	ko00410;ko00430;ko01100;map00410;map00430;map01100	beta-Alanine metabolism;Metabolic pathways;Taurine and hypotaurine metabolism			R00908;R01684	beta-alanine:2-oxoglutarate aminotransferase, beta-Alanine + 2-Oxoglutarate <=> 3-Oxopropanoate + L-Glutamate;taurine:2-oxoglutarate aminotransferase, Taurine + 2-Oxoglutarate <=> Sulfoacetaldehyde + L-Glutamate	RC00006;RC00062	C1b-C4a:N1a+*-*+O4a:C1b-C1b;C1c-C5a:N1a+*-*+O5a:C1b+C6a-C1b+C6a	ko00000;ko00001;ko01000	Enzymes;KEGG Orthology (KO)	Aminotran_3
1656	lcl|CP048261.1_prot_QST82137.1_3949	lcl|CP048261.1_prot_QST82137.1_3949		SRIM_020045	tryptophan 2,3-dioxygenase	lcl|CP048261.1_prot_QST82137.1_3949 [locus_tag=SRIM_020045] [protein=tryptophan 2,3-dioxygenase] [protein_id=QST82137.1] [location=complement(4482107..4482976)] [gbkey=CDS]	32.39	1	0	63.203	289	17.3	4	4	4	4	2GNB1@201174|Actinobacteria	Heme-dependent dioxygenase that catalyzes the oxidative cleavage of the L-tryptophan (L-Trp) pyrrole ring and converts L- tryptophan to N-formyl-L-kynurenine. Catalyzes the oxidative cleavage of the indole moiety	kynA	E	METABOLISM	Amino acid transport and metabolism							1.13.11.11	1	1.13	1.13.11	Oxidoreductases.	Oxidoreductases. Acting on single donors with incorporation of molecular oxygen (oxygenases). The oxygen incorporated need not be derived from O(2).	Oxidoreductases. Acting on single donors with incorporation of molecular oxygen (oxygenases). The oxygen incorporated need not be derived from O(2). With incorporation of two atoms of oxygen.	ko:K00453	TDO2, kynA, tryptophan 2,3-dioxygenase [EC:1.13.11.11]	TDO2, kynA	ko00380;ko01100;map00380;map01100	Metabolic pathways;Tryptophan metabolism	M00038	Tryptophan metabolism, tryptophan => kynurenine => 2-aminomuconate	R00678	L-tryptophan:oxygen 2,3-oxidoreductase (decyclizing), L-Tryptophan + Oxygen <=> L-Formylkynurenine	RC00356	C4a-C8x:O4a+*-*+C8y:N1b-N4x C5a-C8y:O5a+*-*+C8x:C1b+C8y-C1b+C8y	ko00000;ko00001;ko00002;ko01000	Enzymes;KEGG modules;KEGG Orthology (KO)	Trp_dioxygenase
1662	lcl|CP048261.1_prot_QST82146.1_3958	lcl|CP048261.1_prot_QST82146.1_3958		SRIM_020090	pyridoxal phosphate-dependent aminotransferase	lcl|CP048261.1_prot_QST82146.1_3958 [locus_tag=SRIM_020090] [protein=pyridoxal phosphate-dependent aminotransferase] [protein_id=QST82146.1] [location=4491221..4492399] [gbkey=CDS]	42.577	1	0	169.02	392	49.5	17	17	17	17	2GJ7R@201174|Actinobacteria	Aminotransferase	dapC	E	METABOLISM	Amino acid transport and metabolism							2.6.1.1;2.6.1.17	2	2.6	2001-06-02	Transferases.	Transferases. Transferring nitrogenous groups.	Transferases. Transferring nitrogenous groups. Transaminases.	ko:K00812;ko:K14267	aspB, aspartate aminotransferase [EC:2.6.1.1];dapC, N-succinyldiaminopimelate aminotransferase [EC:2.6.1.17]	aspB;dapC	ko00220;ko00250;ko00270;ko00300;ko00330;ko00350;ko00360;ko00400;ko00401;ko00950;ko00960;ko01100;ko01110;ko01120;ko01130;ko01210;ko01230;map00220;map00250;map00270;map00300;map00330;map00350;map00360;map00400;map00401;map00950;map00960;map01100;map01110;map01120;map01130;map01210;map01230	2-Oxocarboxylic acid metabolism;Alanine, aspartate and glutamate metabolism;Arginine and proline metabolism;Arginine biosynthesis;Biosynthesis of amino acids;Biosynthesis of secondary metabolites;Cysteine and methionine metabolism;Isoquinoline alkaloid biosynthesis;Lysine biosynthesis;Metabolic pathways;Microbial metabolism in diverse environments;Novobiocin biosynthesis;Phenylalanine metabolism;…	M00016	Lysine biosynthesis, succinyl-DAP pathway, aspartate => lysine	R00355;R00694;R00734;R00896;R02433;R02619;R04475;R05052	3-sulfino-L-alanine:2-oxoglutarate aminotransferase, 3-Sulfino-L-alanine + 2-Oxoglutarate <=> 3-Sulfinylpyruvate + L-Glutamate;L-Aspartate:2-oxoglutarate aminotransferase, L-Aspartate + 2-Oxoglutarate <=> Oxaloacetate + L-Glutamate;L-cysteate:2-oxoglutarate aminotransferase, L-Cysteate + 2-Oxoglutarate <=> 3-Sulfopyruvate + L-Glutamate;L-cysteine:2-oxoglutarate aminotransferase, L-Cysteine + 2-Ox…	RC00006	C1c-C5a:N1a+*-*+O5a:C1b+C6a-C1b+C6a	ko00000;ko00001;ko00002;ko01000;ko01007	Amino acid related enzymes;Enzymes;KEGG modules;KEGG Orthology (KO)	Aminotran_1_2;Aminotran_5;Aminotran_MocR;Beta_elim_lyase;Cys_Met_Meta_PP;DegT_DnrJ_EryC1
1676	lcl|CP048261.1_prot_QST82170.1_3989	lcl|CP048261.1_prot_QST82170.1_3989		SRIM_020250	toxin	lcl|CP048261.1_prot_QST82170.1_3989 [locus_tag=SRIM_020250] [protein=toxin] [protein_id=QST82170.1] [location=4528374..4528937] [gbkey=CDS]	20.871	1	0.0083535	2.663	187	6.4	1	1	1	1	2HSM1@201174|Actinobacteria	Zn peptidase		E	METABOLISM	Amino acid transport and metabolism																											DUF955;Peptidase_M78
1682	lcl|CP048261.1_prot_QST82186.1_4005	lcl|CP048261.1_prot_QST82186.1_4005	sbnB	SRIM_020330	2,3-diaminopropionate biosynthesis protein SbnB	lcl|CP048261.1_prot_QST82186.1_4005 [gene=sbnB] [locus_tag=SRIM_020330] [protein=2,3-diaminopropionate biosynthesis protein SbnB] [protein_id=QST82186.1] [location=complement(4559366..4560409)] [gbkey=CDS]	37.659	1	0.0030778	3.3252	347	4.6	1	1	1	1	2H4D8@201174|Actinobacteria	ornithine cyclodeaminase	ocd	E	METABOLISM	Amino acid transport and metabolism							4.3.1.12	4	4.3	2001-03-04	Lyases.	Lyases. Carbon-nitrogen lyases.	Lyases. Carbon-nitrogen lyases. Ammonia-lyases.	ko:K01750	E4.3.1.12, ocd, ornithine cyclodeaminase [EC:4.3.1.12]	E4.3.1.12, ocd	ko00330;ko01110;ko01130;ko01230;map00330;map01110;map01130;map01230	Arginine and proline metabolism;Biosynthesis of amino acids;Biosynthesis of secondary metabolites			R00671	L-ornithine ammonia-lyase (cyclizing, L-proline-forming), L-Ornithine <=> L-Proline + Ammonia	RC00354	C1c-C1y:N1a+*-*+N1x:C1b+C6a-C1x+C6a N1a-N1x:*-C1y:C1b-C1x	ko00000;ko00001;ko01000	Enzymes;KEGG Orthology (KO)	OCD_Mu_crystall;Shikimate_DH
1701	lcl|CP048261.1_prot_QST82219.1_4041	lcl|CP048261.1_prot_QST82219.1_4041		SRIM_020510	ATP-binding cassette domain-containing protein	lcl|CP048261.1_prot_QST82219.1_4041 [locus_tag=SRIM_020510] [protein=ATP-binding cassette domain-containing protein] [protein_id=QST82219.1] [location=4599298..4600455] [gbkey=CDS]	42.091	1	0.0030925	3.3953	385	10.6	3	3	1	1	2GJHI@201174|Actinobacteria	ABC transporter	opuCA	E	METABOLISM	Amino acid transport and metabolism														ko:K05847	opuA, osmoprotectant transport system ATP-binding protein [EC:7.6.2.9]	opuA	ko02010;map02010	ABC transporters	M00209						ko00000;ko00001;ko00002;ko02000	KEGG modules;KEGG Orthology (KO);Transporters	AAA_16;AAA_21;AAA_5;ABC_tran;CBS;Rad17
1713	lcl|CP048261.1_prot_QST82236.1_4060	lcl|CP048261.1_prot_QST82236.1_4060		SRIM_020605	M18 family aminopeptidase	lcl|CP048261.1_prot_QST82236.1_4060 [locus_tag=SRIM_020605] [protein=M18 family aminopeptidase] [protein_id=QST82236.1] [location=4622174..4623469] [gbkey=CDS]	46.036	1	0	322.23	431	54.1	17	17	17	17	2GKW4@201174|Actinobacteria	M18 family aminopeptidase	apeB	E	METABOLISM	Amino acid transport and metabolism	GO:0005575;GO:0005622;GO:0005623;GO:0005737;GO:0005829;GO:0005886;GO:0016020;GO:0044424;GO:0044444;GO:0044464;GO:0071944	cell;cell part;cell periphery;cellular_component;cytoplasm;cytoplasmic part;cytosol;intracellular;intracellular part;membrane;plasma membrane	GO:0006508;GO:0006518;GO:0006807;GO:0008150;GO:0008152;GO:0009987;GO:0019538;GO:0034641;GO:0043170;GO:0043603;GO:0044237;GO:0044238;GO:0071704;GO:1901564	biological_process;cellular amide metabolic process;cellular metabolic process;cellular nitrogen compound metabolic process;cellular process;macromolecule metabolic process;metabolic process;nitrogen compound metabolic process;organic substance metabolic process;organonitrogen compound metabolic process;peptide metabolic process;primary metabolic process;protein metabolic process;proteolysis	GO:0003674;GO:0003824;GO:0004177;GO:0008233;GO:0008235;GO:0008237;GO:0008238;GO:0016787;GO:0070006;GO:0070011;GO:0140096	aminopeptidase activity;catalytic activity;catalytic activity, acting on a protein;exopeptidase activity;hydrolase activity;metalloaminopeptidase activity;metalloexopeptidase activity;metallopeptidase activity;molecular_function;peptidase activity;peptidase activity, acting on L-amino acid peptides	3.4.11.21	3	3.4	2011-04-03	Hydrolases.	Hydrolases. Acting on peptide bonds (peptidases).	Hydrolases. Acting on peptide bonds (peptidases). Aminopeptidases.	ko:K01267	DNPEP, aspartyl aminopeptidase [EC:3.4.11.21]	DNPEP									ko00000;ko01000;ko01002;ko04131	Enzymes;Membrane trafficking;Peptidases and inhibitors	Peptidase_M18;Peptidase_M20;Peptidase_M42
1717	lcl|CP048261.1_prot_QST82249.1_4074	lcl|CP048261.1_prot_QST82249.1_4074		SRIM_020675	carbon-nitrogen family hydrolase	lcl|CP048261.1_prot_QST82249.1_4074 [locus_tag=SRIM_020675] [protein=carbon-nitrogen family hydrolase] [protein_id=QST82249.1] [location=complement(4633979..4634767)] [gbkey=CDS]	28.443	1	0	193.54	262	35.1	8	8	8	8	2GMQA@201174|Actinobacteria	Nitrilase cyanide hydratase and apolipoprotein N-acyltransferase	mtnU	E	METABOLISM	Amino acid transport and metabolism																											CN_hydrolase
3549	lcl|CP048261.1_prot_QST86061.1_4206	lcl|CP048261.1_prot_QST86061.1_4206		SRIM_021350	alanine--glyoxylate aminotransferase family protein	lcl|CP048261.1_prot_QST86061.1_4206 [locus_tag=SRIM_021350] [protein=alanine--glyoxylate aminotransferase family protein] [protein_id=QST86061.1] [location=4777979..4779115] [gbkey=CDS]	38.712	1	0	323.31	378	43.9	14	14	14	14	2GM5F@201174|Actinobacteria	Aminotransferase	aspC2	E	METABOLISM	Amino acid transport and metabolism																											Aminotran_5;Beta_elim_lyase
1809	lcl|CP048261.1_prot_QST82375.1_4218	lcl|CP048261.1_prot_QST82375.1_4218		SRIM_021410	cystathionine gamma-lyase	lcl|CP048261.1_prot_QST82375.1_4218 [locus_tag=SRIM_021410] [protein=cystathionine gamma-lyase] [protein_id=QST82375.1] [location=complement(4790811..4791947)] [gbkey=CDS]	39.628	1	0	131.82	378	46.6	14	14	14	14	2GMD8@201174|Actinobacteria	Pfam Cys Met metabolism	cysA	E	METABOLISM	Amino acid transport and metabolism					GO:0003674;GO:0003824;GO:0003962;GO:0004123;GO:0016740;GO:0016765;GO:0016829;GO:0016846	carbon-sulfur lyase activity;catalytic activity;cystathionine gamma-lyase activity;cystathionine gamma-synthase activity;lyase activity;molecular_function;transferase activity;transferase activity, transferring alkyl or aryl (other than methyl) groups	4.4.1.1	4	4.4	2001-04-04	Lyases.	Lyases. Carbon-sulfur lyases.	Lyases. Carbon-sulfur lyases. Carbon-sulfur lyases.	ko:K01758	CTH, cystathionine gamma-lyase [EC:4.4.1.1]	CTH	ko00260;ko00270;ko00450;ko01100;ko01130;ko01230;map00260;map00270;map00450;map01100;map01130;map01230	Biosynthesis of amino acids;Cysteine and methionine metabolism;Glycine, serine and threonine metabolism;Metabolic pathways;Selenocompound metabolism	M00338	Cysteine biosynthesis, homocysteine + serine => cysteine	R00782;R01001;R02408;R04770;R04930;R09366	L-cystathionine cysteine-lyase (deaminating, 2-oxobutanoate-forming), L-Cystathionine + H2O <=> L-Cysteine + Ammonia + 2-Oxobutanoate;L-cysteine hydrogen-sulfide-lyase (deaminating, pyruvate-forming), L-Cysteine + H2O <=> Hydrogen sulfide + Pyruvate + Ammonia;L-cystine thiocysteine-lyase (deaminating, pyruvate-forming), L-Cystine + H2O <=> Pyruvate + Ammonia + Thiocysteine;Selenocystathionine Lys…	RC00056;RC00069;RC00348;RC00382;RC00710;RC01209;RC01210;RC01245;RC02303	C1a-C1b:*-S1a:C5a-C1c C5a-C1c:O5a+*-*+N1a:C1a+C6a-C1b+C6a;C1a-C1b:*-S2a:C1b-C1b C5a-C1c:O5a+*-*+N1a:C1b+C6a-C1b+C6a;C1a-C1b:*-S3a:C5a-C1c C5a-C1c:O5a+*-*+N1a:C1a+C6a-C1b+C6a;C1a-C1b:*-Z:C1b-C1b C5a-C1c:O5a+*-*+N1a:C1b+C6a-C1b+C6a;C1a-C1b:*-Z:C5a-C1c C5a-C1c:O5a+*-*+N1a:C1a+C6a-C1b+C6a;S1a-S2a:*-C1b:C1b-C1b;S1a-S3a:*-C1b:S3a-S3a;Z-Z:*-C1b:C1a-C1a;Z-Z:*-C1b:C1b-C1b	ko00000;ko00001;ko00002;ko01000;ko04147	Enzymes;Exosome;KEGG modules;KEGG Orthology (KO)	Aminotran_1_2;Aminotran_5;Cys_Met_Meta_PP;GDC-P
1816	lcl|CP048261.1_prot_QST82387.1_4232	lcl|CP048261.1_prot_QST82387.1_4232	hisC	SRIM_021480	histidinol-phosphate transaminase	lcl|CP048261.1_prot_QST82387.1_4232 [gene=hisC] [locus_tag=SRIM_021480] [protein=histidinol-phosphate transaminase] [protein_id=QST82387.1] [location=4805753..4806832] [gbkey=CDS]	38.503	1	0	192.25	359	42.9	15	15	15	15	2GJXS@201174|Actinobacteria	May catalyze the transamination reaction in phenylalanine biosynthesis	pat	E	METABOLISM	Amino acid transport and metabolism							2.6.1.9	2	2.6	2001-06-02	Transferases.	Transferases. Transferring nitrogenous groups.	Transferases. Transferring nitrogenous groups. Transaminases.	ko:K00817	hisC, histidinol-phosphate aminotransferase [EC:2.6.1.9]	hisC	ko00340;ko00350;ko00360;ko00400;ko00401;ko00960;ko01100;ko01110;ko01130;ko01230;map00340;map00350;map00360;map00400;map00401;map00960;map01100;map01110;map01130;map01230	Biosynthesis of amino acids;Biosynthesis of secondary metabolites;Histidine metabolism;Metabolic pathways;Novobiocin biosynthesis;Phenylalanine metabolism;Phenylalanine, tyrosine and tryptophan biosynthesis;Tropane, piperidine and pyridine alkaloid biosynthesis;Tyrosine metabolism	M00026	Histidine biosynthesis, PRPP => histidine	R00694;R00734;R03243	5-Amino-2-oxopentanoate:2-oxoglutarate aminotransferase, L-Histidinol phosphate + 2-Oxoglutarate <=> 3-(Imidazol-4-yl)-2-oxopropyl phosphate + L-Glutamate;L-Phenylalanine:2-oxoglutarate aminotransferase, L-Phenylalanine + 2-Oxoglutarate <=> Phenylpyruvate + L-Glutamate;L-tyrosine:2-oxoglutarate aminotransferase, L-Tyrosine + 2-Oxoglutarate <=> 3-(4-Hydroxyphenyl)pyruvate + L-Glutamate	RC00006;RC00888	C1c-C5a:N1a+*-*+O5a:C1b+C1b-C1b+C1b;C1c-C5a:N1a+*-*+O5a:C1b+C6a-C1b+C6a	ko00000;ko00001;ko00002;ko01000;ko01007	Amino acid related enzymes;Enzymes;KEGG modules;KEGG Orthology (KO)	Aminotran_1_2;Aminotran_5;Cys_Met_Meta_PP;DegT_DnrJ_EryC1
1836	lcl|CP048261.1_prot_QST82425.1_4275	lcl|CP048261.1_prot_QST82425.1_4275	pheA	SRIM_021695	prephenate dehydratase	lcl|CP048261.1_prot_QST82425.1_4275 [gene=pheA] [locus_tag=SRIM_021695] [protein=prephenate dehydratase] [protein_id=QST82425.1] [location=complement(4852297..4853223)] [gbkey=CDS]	33.271	1	0	108.08	308	56.2	13	13	13	13	2GJQ5@201174|Actinobacteria	Prephenate dehydratase	pheA	E	METABOLISM	Amino acid transport and metabolism							4.2.1.51	4	4.2	2001-02-04	Lyases.	Lyases. Carbon-oxygen lyases.	Lyases. Carbon-oxygen lyases. Hydro-lyases.	ko:K04518	pheA2, prephenate dehydratase [EC:4.2.1.51]	pheA2	ko00400;ko01100;ko01110;ko01130;ko01230;map00400;map01100;map01110;map01130;map01230	Biosynthesis of amino acids;Biosynthesis of secondary metabolites;Metabolic pathways;Phenylalanine, tyrosine and tryptophan biosynthesis	M00024	Phenylalanine biosynthesis, chorismate => phenylpyruvate => phenylalanine	R00691;R01373	L-arogenate hydro-lyase (decarboxylating, L-phenylalanine-forming), L-Arogenate <=> L-Phenylalanine + H2O + CO2;prephenate hydro-lyase (decarboxylating, phenylpyruvate-forming), Prephenate <=> Phenylpyruvate + H2O + CO2	RC00360	C1y-C8x:O1a-*:C2x+C2x-C8x+C8x C1z-C8y:C6a-*:C1b+C2x+C2x-C1b+C8x+C8x	ko00000;ko00001;ko00002;ko01000	Enzymes;KEGG modules;KEGG Orthology (KO)	ACT;PDT
1842	lcl|CP048261.1_prot_QST82434.1_4284	lcl|CP048261.1_prot_QST82434.1_4284		SRIM_021740	aminopeptidase P family protein	lcl|CP048261.1_prot_QST82434.1_4284 [locus_tag=SRIM_021740] [protein=aminopeptidase P family protein] [protein_id=QST82434.1] [location=complement(4861835..4863307)] [gbkey=CDS]	54.328	1	0	323.31	490	66.7	32	32	32	31	2GM7D@201174|Actinobacteria	Belongs to the peptidase M24B family	pepPI	E	METABOLISM	Amino acid transport and metabolism							3.4.11.9	3	3.4	2011-04-03	Hydrolases.	Hydrolases. Acting on peptide bonds (peptidases).	Hydrolases. Acting on peptide bonds (peptidases). Aminopeptidases.	ko:K01262	pepP, Xaa-Pro aminopeptidase [EC:3.4.11.9]	pepP									ko00000;ko01000;ko01002	Enzymes;Peptidases and inhibitors	AMP_N;Peptidase_M24
1862	lcl|CP048261.1_prot_QST82511.1_4375	lcl|CP048261.1_prot_QST82511.1_4375		SRIM_022215	VOC family protein	lcl|CP048261.1_prot_QST82511.1_4375 [locus_tag=SRIM_022215] [protein=VOC family protein] [protein_id=QST82511.1] [location=complement(4957653..4958066)] [gbkey=CDS]	15.472	1	0.0044199	3.0751	137	8.8	1	1	1	1	2IG0S@201174|Actinobacteria	glyoxalase bleomycin resistance protein dioxygenase		E	METABOLISM	Amino acid transport and metabolism																											Glyoxalase;Glyoxalase_2;Glyoxalase_3
1891	lcl|CP048261.1_prot_QST82577.1_4454	lcl|CP048261.1_prot_QST82577.1_4454		SRIM_022625	aspartate kinase	lcl|CP048261.1_prot_QST82577.1_4454 [locus_tag=SRIM_022625] [protein=aspartate kinase] [protein_id=QST82577.1] [location=5039496..5040767] [gbkey=CDS]	44.705	1	0	323.31	423	74	22	22	22	22	2GN0G@201174|Actinobacteria	Belongs to the aspartokinase family	ask	E	METABOLISM	Amino acid transport and metabolism							2.7.2.4	2	2.7	2002-07-02	Transferases.	Transferases. Transferring phosphorus-containing groups.	Transferases. Transferring phosphorus-containing groups. Phosphotransferases with a carboxy group as acceptor.	ko:K00928	lysC, aspartate kinase [EC:2.7.2.4]	lysC	ko00260;ko00261;ko00270;ko00300;ko01100;ko01110;ko01120;ko01130;ko01210;ko01230;map00260;map00261;map00270;map00300;map01100;map01110;map01120;map01130;map01210;map01230	2-Oxocarboxylic acid metabolism;Biosynthesis of amino acids;Biosynthesis of secondary metabolites;Cysteine and methionine metabolism;Glycine, serine and threonine metabolism;Lysine biosynthesis;Metabolic pathways;Microbial metabolism in diverse environments;Monobactam biosynthesis	M00016;M00017;M00018;M00033;M00525;M00526;M00527	Ectoine biosynthesis, aspartate => ectoine;Lysine biosynthesis, acetyl-DAP pathway, aspartate => lysine;Lysine biosynthesis, DAP aminotransferase pathway, aspartate => lysine;Lysine biosynthesis, DAP dehydrogenase pathway, aspartate => lysine;Lysine biosynthesis, succinyl-DAP pathway, aspartate => lysine;Methionine biosynthesis, aspartate => homoserine => methionine;Threonine biosynthesis, aspart…	R00480	ATP:L-aspartate 4-phosphotransferase, ATP + L-Aspartate <=> ADP + 4-Phospho-L-aspartate	RC00002;RC00043	O1c-O2c:*-P1b:P1b-P1b;O6a-O7a:*-P1b:C6a-C7a	ko00000;ko00001;ko00002;ko01000	Enzymes;KEGG modules;KEGG Orthology (KO)	AA_kinase;ACT;ACT_7
1892	lcl|CP048261.1_prot_QST82578.1_4455	lcl|CP048261.1_prot_QST82578.1_4455		SRIM_022630	aspartate-semialdehyde dehydrogenase	lcl|CP048261.1_prot_QST82578.1_4455 [locus_tag=SRIM_022630] [protein=aspartate-semialdehyde dehydrogenase] [protein_id=QST82578.1] [location=5040764..5041867] [gbkey=CDS]	38.001	1	0	210.64	367	27.8	8	8	8	8	2GJJ8@201174|Actinobacteria	Catalyzes the NADPH-dependent formation of L-aspartate- semialdehyde (L-ASA) by the reductive dephosphorylation of L- aspartyl-4-phosphate	asd	E	METABOLISM	Amino acid transport and metabolism							1.2.1.11	1	1.2	2001-02-01	Oxidoreductases.	Oxidoreductases. Acting on the aldehyde or oxo group of donors.	Oxidoreductases. Acting on the aldehyde or oxo group of donors. With NAD(+) or NADP(+) as acceptor.	ko:K00133	asd, aspartate-semialdehyde dehydrogenase [EC:1.2.1.11]	asd	ko00260;ko00261;ko00270;ko00300;ko01100;ko01110;ko01120;ko01130;ko01210;ko01230;map00260;map00261;map00270;map00300;map01100;map01110;map01120;map01130;map01210;map01230	2-Oxocarboxylic acid metabolism;Biosynthesis of amino acids;Biosynthesis of secondary metabolites;Cysteine and methionine metabolism;Glycine, serine and threonine metabolism;Lysine biosynthesis;Metabolic pathways;Microbial metabolism in diverse environments;Monobactam biosynthesis	M00016;M00017;M00018;M00033;M00525;M00526;M00527	Ectoine biosynthesis, aspartate => ectoine;Lysine biosynthesis, acetyl-DAP pathway, aspartate => lysine;Lysine biosynthesis, DAP aminotransferase pathway, aspartate => lysine;Lysine biosynthesis, DAP dehydrogenase pathway, aspartate => lysine;Lysine biosynthesis, succinyl-DAP pathway, aspartate => lysine;Methionine biosynthesis, aspartate => homoserine => methionine;Threonine biosynthesis, aspart…	R02291	L-Aspartate-4-semialdehyde:NADP+ oxidoreductase (phosphorylating), L-Aspartate 4-semialdehyde + Orthophosphate + NADP+ <=> 4-Phospho-L-aspartate + NADPH + H+	RC00684	C4a-C7a:*-O7a:C1b+O4a-C1b+O6a	ko00000;ko00001;ko00002;ko01000	Enzymes;KEGG modules;KEGG Orthology (KO)	Sacchrp_dh_NADP;Semialdhyde_dh;Semialdhyde_dhC
1895	lcl|CP048261.1_prot_QST82581.1_4460	lcl|CP048261.1_prot_QST82581.1_4460		SRIM_022655	S9 family peptidase	lcl|CP048261.1_prot_QST82581.1_4460 [locus_tag=SRIM_022655] [protein=S9 family peptidase] [protein_id=QST82581.1] [location=complement(5046334..5048205)] [gbkey=CDS]	67.041	1	0	323.31	623	53	25	25	25	25	2GJW4@201174|Actinobacteria	Peptidase S9 prolyl oligopeptidase active site domain protein		E	METABOLISM	Amino acid transport and metabolism							3.4.19.1	3	3.4	2019-04-03	Hydrolases.	Hydrolases. Acting on peptide bonds (peptidases).	Hydrolases. Acting on peptide bonds (peptidases). Omega peptidases.	ko:K01303	APEH, acylaminoacyl-peptidase [EC:3.4.19.1]	APEH									ko00000;ko01000;ko01002	Enzymes;Peptidases and inhibitors	Abhydrolase_1;Abhydrolase_3;Abhydrolase_4;Abhydrolase_5;AXE1;COesterase;DLH;Esterase_phd;Hydrolase_4;PD40;Peptidase_S15;Peptidase_S9
1910	lcl|CP048261.1_prot_QST82602.1_4485	lcl|CP048261.1_prot_QST82602.1_4485	speB	SRIM_022780	agmatinase	lcl|CP048261.1_prot_QST82602.1_4485 [gene=speB] [locus_tag=SRIM_022780] [protein=agmatinase] [protein_id=QST82602.1] [location=5078528..5079553] [gbkey=CDS]	36.497	1	0.00030769	5.5486	341	7.6	3	3	3	3	2GJA6@201174|Actinobacteria	Belongs to the arginase family		E	METABOLISM	Amino acid transport and metabolism							3.5.3.11	3	3.5	2003-05-03	Hydrolases.	Hydrolases. Acting on carbon-nitrogen bonds, other than peptide bonds.	Hydrolases. Acting on carbon-nitrogen bonds, other than peptide bonds. In linear amidines.	ko:K01480	speB, agmatinase [EC:3.5.3.11]	speB	ko00330;ko01100;map00330;map01100	Arginine and proline metabolism;Metabolic pathways	M00133	Polyamine biosynthesis, arginine => agmatine => putrescine => spermidine	R01157	Agmatine amidinohydrolase, Agmatine + H2O <=> Putrescine + Urea	RC00024;RC00329	C2c-C5a:N1b+*-*+O5a:N1a+N2a-N1a+N1a N2a-N1a:*-*:C2c-C5a;N1a-N1b:*-C2c:C1b-C1b	ko00000;ko00001;ko00002;ko01000	Enzymes;KEGG modules;KEGG Orthology (KO)	Arginase
1936	lcl|CP048261.1_prot_QST82639.1_4527	lcl|CP048261.1_prot_QST82639.1_4527		SRIM_022995	HAD-IB family hydrolase	lcl|CP048261.1_prot_QST82639.1_4527 [locus_tag=SRIM_022995] [protein=HAD-IB family hydrolase] [protein_id=QST82639.1] [location=complement(5125309..5126193)] [gbkey=CDS]	32.182	1	0	31.248	294	22.8	7	7	7	7	2GJVX@201174|Actinobacteria	HAD-superfamily subfamily IB hydrolase, TIGR01490	serB	E	METABOLISM	Amino acid transport and metabolism	GO:0005575;GO:0005622;GO:0005623;GO:0005737;GO:0005829;GO:0044424;GO:0044444;GO:0044464	cell;cell part;cellular_component;cytoplasm;cytoplasmic part;cytosol;intracellular;intracellular part																									HAD;HAD_2;Hydrolase;Hydrolase_3
1950	lcl|CP048261.1_prot_QST82671.1_4560	lcl|CP048261.1_prot_QST82671.1_4560		SRIM_023165	NAD(P)-binding domain-containing protein	lcl|CP048261.1_prot_QST82671.1_4560 [locus_tag=SRIM_023165] [protein=NAD(P)-binding domain-containing protein] [protein_id=QST82671.1] [location=5203530..5204354] [gbkey=CDS]	28.729	1	0	36.967	274	37.2	9	9	9	9	2GKMG@201174|Actinobacteria	NADP oxidoreductase coenzyme F420-dependent		E	METABOLISM	Amino acid transport and metabolism							1.5.1.2	1	1.5	2001-05-01	Oxidoreductases.	Oxidoreductases. Acting on the CH-NH group of donors.	Oxidoreductases. Acting on the CH-NH group of donors. With NAD(+) or NADP(+) as acceptor.	ko:K00286	proC, pyrroline-5-carboxylate reductase [EC:1.5.1.2]	proC	ko00330;ko01100;ko01110;ko01130;ko01230;map00330;map01100;map01110;map01130;map01230	Arginine and proline metabolism;Biosynthesis of amino acids;Biosynthesis of secondary metabolites;Metabolic pathways	M00015	Proline biosynthesis, glutamate => proline	R01248;R01251;R03291;R03293	L-Proline:NAD+ 5-oxidoreductase, L-Proline + NAD+ <=> (S)-1-Pyrroline-5-carboxylate + NADH + H+;L-Proline:NADP+ 5-oxidoreductase, L-Proline + NADP+ <=> (S)-1-Pyrroline-5-carboxylate + NADPH + H+;trans-4-Hydroxy-L-proline:NAD+ 5-oxidoreductase, Hydroxyproline + NAD+ <=> L-1-Pyrroline-3-hydroxy-5-carboxylate + NADH + H+;trans-4-Hydroxy-L-proline:NADP+ 5-oxidoreductase, Hydroxyproline + NADP+ <=> L-…	RC00054;RC00083	C1x-C2x:*-*:C1x+N1x-C1x+N2x N1x-N2x:*-*:C1x+C1y-C2x+C1y;C1x-C2x:*-*:C1y+N1x-C1y+N2x N1x-N2x:*-*:C1x+C1y-C2x+C1y	ko00000;ko00001;ko00002;ko01000	Enzymes;KEGG modules;KEGG Orthology (KO)	adh_short;adh_short_C2;F420_oxidored;NAD_binding_2;P5CR_dimer;Rossmann-like
1962	lcl|CP048261.1_prot_QST82700.1_4596	lcl|CP048261.1_prot_QST82700.1_4596		SRIM_023345	glutamate decarboxylase	lcl|CP048261.1_prot_QST82700.1_4596 [locus_tag=SRIM_023345] [protein=glutamate decarboxylase] [protein_id=QST82700.1] [location=complement(5234645..5236057)] [gbkey=CDS]	52.118	1	0	77.867	470	31.5	11	11	11	11	2GKIH@201174|Actinobacteria	Belongs to the group II decarboxylase family	gadB	E	METABOLISM	Amino acid transport and metabolism							4.1.1.15	4	4.1	2001-01-04	Lyases.	Lyases. Carbon-carbon lyases.	Lyases. Carbon-carbon lyases. Carboxy-lyases.	ko:K01580	E4.1.1.15, gadB, gadA, GAD, glutamate decarboxylase [EC:4.1.1.15]	E4.1.1.15, gadB, gadA, GAD	ko00250;ko00410;ko00430;ko00650;ko01100;ko01110;ko01120;ko02024;ko04727;ko04940;map00250;map00410;map00430;map00650;map01100;map01110;map01120;map02024;map04727;map04940	Alanine, aspartate and glutamate metabolism;beta-Alanine metabolism;Biosynthesis of secondary metabolites;Butanoate metabolism;GABAergic synapse;Metabolic pathways;Microbial metabolism in diverse environments;Quorum sensing;Taurine and hypotaurine metabolism;Type I diabetes mellitus	M00027	GABA (gamma-Aminobutyrate) shunt	R00261;R00489;R01682;R02466	3-sulfino-L-alanine carboxy-lyase, 3-Sulfino-L-alanine <=> Hypotaurine + CO2;3-sulfo-L-alanine carboxy-lyase (taurine-forming), L-Cysteate <=> Taurine + CO2;L-aspartate 1-carboxy-lyase (beta-alanine-forming), L-Aspartate <=> beta-Alanine + CO2;L-glutamate 1-carboxy-lyase (4-aminobutanoate-forming), L-Glutamate <=> 4-Aminobutanoate + CO2	RC00299	C1b-C1c:*-C6a:C1b+N1a-C1b+N1a	ko00000;ko00001;ko00002;ko01000	Enzymes;KEGG modules;KEGG Orthology (KO)	Aminotran_5;Pyridoxal_deC
1979	lcl|CP048261.1_prot_QST82724.1_4623	lcl|CP048261.1_prot_QST82724.1_4623		SRIM_023480	betaine/proline/choline family ABC transporter ATP-binding protein	lcl|CP048261.1_prot_QST82724.1_4623 [locus_tag=SRIM_023480] [protein=betaine/proline/choline family ABC transporter ATP-binding protein] [protein_id=QST82724.1] [location=complement(5262013..5263191)] [gbkey=CDS]	42.058	1	0	126.41	392	59.7	14	14	14	12	2GJHI@201174|Actinobacteria	ABC transporter	opuCA	E	METABOLISM	Amino acid transport and metabolism														ko:K05847	opuA, osmoprotectant transport system ATP-binding protein [EC:7.6.2.9]	opuA	ko02010;map02010	ABC transporters	M00209						ko00000;ko00001;ko00002;ko02000	KEGG modules;KEGG Orthology (KO);Transporters	AAA_16;AAA_21;AAA_5;ABC_tran;CBS;Rad17
1980	lcl|CP048261.1_prot_QST82726.1_4625	lcl|CP048261.1_prot_QST82726.1_4625		SRIM_023490	ABC transporter permease subunit	lcl|CP048261.1_prot_QST82726.1_4625 [locus_tag=SRIM_023490] [protein=ABC transporter permease subunit] [protein_id=QST82726.1] [location=5264128..5264856] [gbkey=CDS]	25.015	1	0	24.851	242	10.3	2	2	2	2	2GYTC@201174|Actinobacteria	ABC transporter (Permease)	proW	E	METABOLISM	Amino acid transport and metabolism														ko:K05846	opuBD, osmoprotectant transport system permease protein	opuBD	ko02010;map02010	ABC transporters	M00209						ko00000;ko00001;ko00002;ko02000	KEGG modules;KEGG Orthology (KO);Transporters	BPD_transp_1
1996	lcl|CP048261.1_prot_QST82747.1_4650	lcl|CP048261.1_prot_QST82747.1_4650		SRIM_023615	amino-acid N-acetyltransferase	lcl|CP048261.1_prot_QST82747.1_4650 [locus_tag=SRIM_023615] [protein=amino-acid N-acetyltransferase] [protein_id=QST82747.1] [location=5288411..5288929] [gbkey=CDS]	19.131	1	0	19.739	172	22.7	3	3	3	3	2GJBT@201174|Actinobacteria	N-acetylglutamate synthase	argA	E	METABOLISM	Amino acid transport and metabolism			GO:0006082;GO:0006520;GO:0006525;GO:0006526;GO:0006591;GO:0006807;GO:0008150;GO:0008152;GO:0008652;GO:0009058;GO:0009064;GO:0009084;GO:0009987;GO:0016043;GO:0016053;GO:0019752;GO:0022607;GO:0040007;GO:0042450;GO:0043436;GO:0043933;GO:0044085;GO:0044237;GO:0044238;GO:0044249;GO:0044281;GO:0044283;GO:0046394;GO:0051259;GO:0051260;GO:0051262;GO:0051289;GO:0065003;GO:0071704;GO:0071840;GO:1901564;GO:…	alpha-amino acid biosynthetic process;alpha-amino acid metabolic process;arginine biosynthetic process;arginine biosynthetic process via ornithine;arginine metabolic process;biological_process;biosynthetic process;carboxylic acid biosynthetic process;carboxylic acid metabolic process;cellular amino acid biosynthetic process;cellular amino acid metabolic process;cellular biosynthetic process;cellu…	GO:0003674;GO:0003824;GO:0004042;GO:0005488;GO:0005515;GO:0008080;GO:0016407;GO:0016410;GO:0016740;GO:0016746;GO:0016747;GO:0042802;GO:0042803;GO:0046983	acetyl-CoA:L-glutamate N-acetyltransferase activity;acetyltransferase activity;binding;catalytic activity;identical protein binding;molecular_function;N-acetyltransferase activity;N-acyltransferase activity;protein binding;protein dimerization activity;protein homodimerization activity;transferase activity;transferase activity, transferring acyl groups;transferase activity, transferring acyl grou…	2.3.1.1	2	2.3	2001-03-02	Transferases.	Transferases. Acyltransferases.	Transferases. Acyltransferases. Transferring groups other than amino-acyl groups.	ko:K00619	argA, amino-acid N-acetyltransferase [EC:2.3.1.1]	argA	ko00220;ko01100;ko01110;ko01130;ko01210;ko01230;map00220;map01100;map01110;map01130;map01210;map01230	2-Oxocarboxylic acid metabolism;Arginine biosynthesis;Biosynthesis of amino acids;Biosynthesis of secondary metabolites;Metabolic pathways	M00028	Ornithine biosynthesis, glutamate => ornithine	R00259	acetyl-CoA:L-glutamate N-acetyltransferase, Acetyl-CoA + L-Glutamate <=> CoA + N-Acetyl-L-glutamate	RC00004;RC00064	N1a-N1b:*-C5a:C1c-C1c;S1a-S2a:*-C5a:C1b-C1b	ko00000;ko00001;ko00002;ko01000	Enzymes;KEGG modules;KEGG Orthology (KO)	Acetyltransf_1;Acetyltransf_10;Acetyltransf_4;Acetyltransf_6;Acetyltransf_7;Acetyltransf_9
2001	lcl|CP048261.1_prot_QST82755.1_4659	lcl|CP048261.1_prot_QST82755.1_4659		SRIM_023660	VOC family protein	lcl|CP048261.1_prot_QST82755.1_4659 [locus_tag=SRIM_023660] [protein=VOC family protein] [protein_id=QST82755.1] [location=5300462..5300917] [gbkey=CDS]	16.683	1	0	58.161	151	46.4	5	5	5	5	2IG0S@201174|Actinobacteria	glyoxalase bleomycin resistance protein dioxygenase		E	METABOLISM	Amino acid transport and metabolism																											Glyoxalase;Glyoxalase_2;Glyoxalase_4
2016	lcl|CP048261.1_prot_QST82781.1_4688	lcl|CP048261.1_prot_QST82781.1_4688	proC	SRIM_023805	pyrroline-5-carboxylate reductase	lcl|CP048261.1_prot_QST82781.1_4688 [gene=proC] [locus_tag=SRIM_023805] [protein=pyrroline-5-carboxylate reductase] [protein_id=QST82781.1] [location=5331435..5332244] [gbkey=CDS]	28.073	1	0	128.91	269	57.6	12	12	12	12	2GJ7D@201174|Actinobacteria	Catalyzes the reduction of 1-pyrroline-5-carboxylate (PCA) to L-proline	proC	E	METABOLISM	Amino acid transport and metabolism	GO:0005575;GO:0005623;GO:0005886;GO:0016020;GO:0044464;GO:0071944	cell;cell part;cell periphery;cellular_component;membrane;plasma membrane	GO:0006082;GO:0006520;GO:0006560;GO:0006561;GO:0006807;GO:0008150;GO:0008152;GO:0008652;GO:0009058;GO:0009064;GO:0009084;GO:0009987;GO:0016053;GO:0018130;GO:0019752;GO:0040007;GO:0043436;GO:0044237;GO:0044238;GO:0044249;GO:0044281;GO:0044283;GO:0046394;GO:0046483;GO:0055114;GO:0071704;GO:1901360;GO:1901362;GO:1901564;GO:1901566;GO:1901576;GO:1901605;GO:1901607	alpha-amino acid biosynthetic process;alpha-amino acid metabolic process;biological_process;biosynthetic process;carboxylic acid biosynthetic process;carboxylic acid metabolic process;cellular amino acid biosynthetic process;cellular amino acid metabolic process;cellular biosynthetic process;cellular metabolic process;cellular process;glutamine family amino acid biosynthetic process;glutamine fam…	GO:0000287;GO:0003674;GO:0003824;GO:0004735;GO:0005488;GO:0016491;GO:0016645;GO:0016646;GO:0030145;GO:0043167;GO:0043169;GO:0046872;GO:0046914	binding;catalytic activity;cation binding;ion binding;magnesium ion binding;manganese ion binding;metal ion binding;molecular_function;oxidoreductase activity;oxidoreductase activity, acting on the CH-NH group of donors;oxidoreductase activity, acting on the CH-NH group of donors, NAD or NADP as acceptor;pyrroline-5-carboxylate reductase activity;transition metal ion binding	1.5.1.2	1	1.5	2001-05-01	Oxidoreductases.	Oxidoreductases. Acting on the CH-NH group of donors.	Oxidoreductases. Acting on the CH-NH group of donors. With NAD(+) or NADP(+) as acceptor.	ko:K00286	proC, pyrroline-5-carboxylate reductase [EC:1.5.1.2]	proC	ko00330;ko01100;ko01110;ko01130;ko01230;map00330;map01100;map01110;map01130;map01230	Arginine and proline metabolism;Biosynthesis of amino acids;Biosynthesis of secondary metabolites;Metabolic pathways	M00015	Proline biosynthesis, glutamate => proline	R01248;R01251;R03291;R03293	L-Proline:NAD+ 5-oxidoreductase, L-Proline + NAD+ <=> (S)-1-Pyrroline-5-carboxylate + NADH + H+;L-Proline:NADP+ 5-oxidoreductase, L-Proline + NADP+ <=> (S)-1-Pyrroline-5-carboxylate + NADPH + H+;trans-4-Hydroxy-L-proline:NAD+ 5-oxidoreductase, Hydroxyproline + NAD+ <=> L-1-Pyrroline-3-hydroxy-5-carboxylate + NADH + H+;trans-4-Hydroxy-L-proline:NADP+ 5-oxidoreductase, Hydroxyproline + NADP+ <=> L-…	RC00054;RC00083	C1x-C2x:*-*:C1x+N1x-C1x+N2x N1x-N2x:*-*:C1x+C1y-C2x+C1y;C1x-C2x:*-*:C1y+N1x-C1y+N2x N1x-N2x:*-*:C1x+C1y-C2x+C1y	ko00000;ko00001;ko00002;ko01000	Enzymes;KEGG modules;KEGG Orthology (KO)	ApbA;CoA_binding_2;F420_oxidored;GFO_IDH_MocA;IlvN;NAD_binding_2;NAD_binding_7;NAD_Gly3P_dh_N;OCD_Mu_crystall;P5CR_dimer;PDH;Rossmann-like;Sacchrp_dh_NADP;Semialdhyde_dh;Shikimate_DH;TrkA_N
2034	lcl|CP048261.1_prot_QST82813.1_4724	lcl|CP048261.1_prot_QST82813.1_4724		SRIM_024000	VOC family protein	lcl|CP048261.1_prot_QST82813.1_4724 [locus_tag=SRIM_024000] [protein=VOC family protein] [protein_id=QST82813.1] [location=5371261..5371635] [gbkey=CDS]	13.685	1	0	7.7096	124	15.3	1	1	1	1	2IHU2@201174|Actinobacteria	PFAM Glyoxalase bleomycin resistance protein dioxygenase		E	METABOLISM	Amino acid transport and metabolism																											Glyoxalase;Glyoxalase_2
2037	lcl|CP048261.1_prot_QST82817.1_4728	lcl|CP048261.1_prot_QST82817.1_4728		SRIM_024020	VOC family protein	lcl|CP048261.1_prot_QST82817.1_4728 [locus_tag=SRIM_024020] [protein=VOC family protein] [protein_id=QST82817.1] [location=5373989..5374444] [gbkey=CDS]	16.922	1	0	152.68	151	59.6	6	6	6	6	2IHYP@201174|Actinobacteria	glyoxalase bleomycin resistance protein dioxygenase		E	METABOLISM	Amino acid transport and metabolism																											Glyoxalase;Glyoxalase_2;Glyoxalase_4
2042	lcl|CP048261.1_prot_QST82827.1_4738	lcl|CP048261.1_prot_QST82827.1_4738		SRIM_024070	asparaginase	lcl|CP048261.1_prot_QST82827.1_4738 [locus_tag=SRIM_024070] [protein=asparaginase] [protein_id=QST82827.1] [location=complement(5383939..5384919)] [gbkey=CDS]	33.931	1	0	158.44	326	57.1	14	14	14	14	2GJA7@201174|Actinobacteria	L-asparaginase II	ansA	E	METABOLISM	Amino acid transport and metabolism																											Asparaginase_II
2059	lcl|CP048261.1_prot_QST82853.1_4768	lcl|CP048261.1_prot_QST82853.1_4768		SRIM_024220	glyoxalase/bleomycin resistance/dioxygenase family protein	lcl|CP048261.1_prot_QST82853.1_4768 [locus_tag=SRIM_024220] [protein=glyoxalase/bleomycin resistance/dioxygenase family protein] [protein_id=QST82853.1] [location=complement(5412734..5413168)] [gbkey=CDS]	16.007	1	0.00031496	6.2108	144	12.5	2	2	2	2	2IFMD@201174|Actinobacteria	lactoylglutathione lyase activity		E	METABOLISM	Amino acid transport and metabolism																											Glyoxalase_2
2073	lcl|CP048261.1_prot_QST82872.1_4789	lcl|CP048261.1_prot_QST82872.1_4789	asnB	SRIM_024325	asparagine synthase (glutamine-hydrolyzing)	lcl|CP048261.1_prot_QST82872.1_4789 [gene=asnB] [locus_tag=SRIM_024325] [protein=asparagine synthase (glutamine-hydrolyzing)] [protein_id=QST82872.1] [location=5434138..5435985] [gbkey=CDS]	69.03	1	0	15.616	615	13.7	7	7	7	7	2GJIM@201174|Actinobacteria	asparagine synthase		E	METABOLISM	Amino acid transport and metabolism							6.3.5.4	6	6.3	2005-03-06	Ligases.	Ligases. Forming carbon-nitrogen bonds.	Ligases. Forming carbon-nitrogen bonds. Carbon--nitrogen ligases with glutamine as amido-N-donor.	ko:K01953	asnB, ASNS, asparagine synthase (glutamine-hydrolysing) [EC:6.3.5.4]	asnB, ASNS	ko00250;ko01100;ko01110;map00250;map01100;map01110	Alanine, aspartate and glutamate metabolism;Biosynthesis of secondary metabolites;Metabolic pathways			R00578	L-aspartate:L-glutamine amido-ligase (AMP-forming), ATP + L-Aspartate + L-Glutamine + H2O <=> AMP + Diphosphate + L-Asparagine + L-Glutamate	RC00010	C5a-C6a:N1a+*-*+O6a:C1b+O5a-C1b+O6a	ko00000;ko00001;ko01000;ko01002	Enzymes;KEGG Orthology (KO);Peptidases and inhibitors	Asn_synthase;GATase_6;GATase_7
2084	lcl|CP048261.1_prot_QST82885.1_4805	lcl|CP048261.1_prot_QST82885.1_4805	ugpC	SRIM_024405	sn-glycerol-3-phosphate ABC transporter ATP-binding protein UgpC	lcl|CP048261.1_prot_QST82885.1_4805 [gene=ugpC] [locus_tag=SRIM_024405] [protein=sn-glycerol-3-phosphate ABC transporter ATP-binding protein UgpC] [protein_id=QST82885.1] [location=complement(5450671..5451807)] [gbkey=CDS]	40.771	1	0	70.097	378	34.1	10	10	10	10	2GJCM@201174|Actinobacteria	Belongs to the ABC transporter superfamily	msiK	E	METABOLISM	Amino acid transport and metabolism														ko:K10112	msmX, msmK, malK, sugC, ggtA, msiK, multiple sugar transport system ATP-binding protein [EC:7.5.2.-]	msmX, msmK, malK, sugC, ggtA, msiK	ko02010;map02010	ABC transporters	M00194;M00196;M00197;M00200;M00201;M00206;M00207;M00491;M00602;M00605;M00606						ko00000;ko00001;ko00002;ko02000	KEGG modules;KEGG Orthology (KO);Transporters	ABC_tran;TOBE;TOBE_2
3578	lcl|CP048261.1_prot_QST86125.1_4808	lcl|CP048261.1_prot_QST86125.1_4808		SRIM_024425	aminopeptidase P family protein	lcl|CP048261.1_prot_QST86125.1_4808 [locus_tag=SRIM_024425] [protein=aminopeptidase P family protein] [protein_id=QST86125.1] [location=5453775..5454896] [gbkey=CDS]	39.841	1	0.00030855	5.5995	373	5.9	2	2	2	2	2GM7D@201174|Actinobacteria	Belongs to the peptidase M24B family	pepQ	E	METABOLISM	Amino acid transport and metabolism							3.4.13.9	3	3.4	2013-04-03	Hydrolases.	Hydrolases. Acting on peptide bonds (peptidases).	Hydrolases. Acting on peptide bonds (peptidases). Dipeptidases.	ko:K01271;ko:K01274	pepQ, Xaa-Pro dipeptidase [EC:3.4.13.9];pepV, beta-Ala-Xaa dipeptidase [EC:3.4.13.-]	pepQ;pepV									ko00000;ko01000;ko01002	Enzymes;Peptidases and inhibitors	Creatinase_N;Peptidase_M24
3579	lcl|CP048261.1_prot_QST86126.1_4811	lcl|CP048261.1_prot_QST86126.1_4811		SRIM_024440	pentapeptide repeat-containing protein	lcl|CP048261.1_prot_QST86126.1_4811 [locus_tag=SRIM_024440] [protein=pentapeptide repeat-containing protein] [protein_id=QST86126.1] [location=5457937..5458581] [gbkey=CDS]	23.278	1	0.0017493	4.093	214	6.1	1	1	1	1	2GK0E@201174|Actinobacteria	Pentapeptide repeat protein		E	METABOLISM	Amino acid transport and metabolism																											DAO;Pentapeptide;Pentapeptide_3;Pentapeptide_4;Thi4
2099	lcl|CP048261.1_prot_QST82906.1_4829	lcl|CP048261.1_prot_QST82906.1_4829		SRIM_024530	threonine synthase	lcl|CP048261.1_prot_QST82906.1_4829 [locus_tag=SRIM_024530] [protein=threonine synthase] [protein_id=QST82906.1] [location=5478338..5479627] [gbkey=CDS]	44.606	1	0	323.31	429	48	17	17	17	17	2GNM0@201174|Actinobacteria	Threonine synthase	thrC3	E	METABOLISM	Amino acid transport and metabolism							4.2.3.1	4	4.2	2003-02-04	Lyases.	Lyases. Carbon-oxygen lyases.	Lyases. Carbon-oxygen lyases. Acting on phosphates.	ko:K01733	thrC, threonine synthase [EC:4.2.3.1]	thrC	ko00260;ko00750;ko01100;ko01110;ko01120;ko01230;map00260;map00750;map01100;map01110;map01120;map01230	Biosynthesis of amino acids;Biosynthesis of secondary metabolites;Glycine, serine and threonine metabolism;Metabolic pathways;Microbial metabolism in diverse environments;Vitamin B6 metabolism	M00018	Threonine biosynthesis, aspartate => homoserine => threonine	R01466;R05086	O-Phospho-4-hydroxy-L-threonine phospho-lyase (adding water), O-Phospho-4-hydroxy-L-threonine + H2O <=> 4-Hydroxy-L-threonine + Orthophosphate;O-phospho-L-homoserine phosphate-lyase (adding water,L-threonine-forming), O-Phospho-L-homoserine + H2O <=> L-Threonine + Orthophosphate	RC00017;RC00526	C1a-C1b:*-O2b:C1c-C1b C1c-C1b:O1a-*:C1a+C1c-C1b+C1c;O1a-O2b:*-P1b:C1b-C1b	ko00000;ko00001;ko00002;ko01000	Enzymes;KEGG modules;KEGG Orthology (KO)	PALP
2125	lcl|CP048261.1_prot_QST82948.1_4877	lcl|CP048261.1_prot_QST82948.1_4877		SRIM_024770	hypothetical protein	lcl|CP048261.1_prot_QST82948.1_4877 [locus_tag=SRIM_024770] [protein=hypothetical protein] [protein_id=QST82948.1] [location=complement(5530600..5531289)] [gbkey=CDS]	24.873	1	0.00031908	6.7707	229	13.5	2	2	2	2	2GMQ8@201174|Actinobacteria	GDSL-like Lipase/Acylhydrolase family		E	METABOLISM	Amino acid transport and metabolism																											Lipase_GDSL;Lipase_GDSL_2;Lipase_GDSL_3
2128	lcl|CP048261.1_prot_QST82953.1_4882	lcl|CP048261.1_prot_QST82953.1_4882	serC	SRIM_024795	phosphoserine transaminase	lcl|CP048261.1_prot_QST82953.1_4882 [gene=serC] [locus_tag=SRIM_024795] [protein=phosphoserine transaminase] [protein_id=QST82953.1] [location=complement(5535324..5536442)] [gbkey=CDS]	39.633	1	0	300.82	372	39	12	12	12	12	2GKYK@201174|Actinobacteria	Catalyzes the reversible conversion of 3- phosphohydroxypyruvate to phosphoserine and of 3-hydroxy-2-oxo-4- phosphonooxybutanoate to phosphohydroxythreonine	serC	E	METABOLISM	Amino acid transport and metabolism	GO:0005575;GO:0005576;GO:0005622;GO:0005623;GO:0005737;GO:0005777;GO:0005886;GO:0016020;GO:0042579;GO:0043226;GO:0043227;GO:0043229;GO:0043231;GO:0044424;GO:0044444;GO:0044464;GO:0071944	cell;cell part;cell periphery;cellular_component;cytoplasm;cytoplasmic part;extracellular region;intracellular;intracellular membrane-bounded organelle;intracellular organelle;intracellular part;membrane;membrane-bounded organelle;microbody;organelle;peroxisome;plasma membrane	GO:0001505;GO:0006082;GO:0006520;GO:0006544;GO:0006545;GO:0006807;GO:0008150;GO:0008152;GO:0008652;GO:0009058;GO:0009069;GO:0009070;GO:0009987;GO:0016053;GO:0017144;GO:0019265;GO:0019752;GO:0040007;GO:0042133;GO:0042136;GO:0043436;GO:0044237;GO:0044238;GO:0044249;GO:0044281;GO:0044283;GO:0046394;GO:0065007;GO:0065008;GO:0071704;GO:1901564;GO:1901566;GO:1901576;GO:1901605;GO:1901607	alpha-amino acid biosynthetic process;alpha-amino acid metabolic process;biological regulation;biological_process;biosynthetic process;carboxylic acid biosynthetic process;carboxylic acid metabolic process;cellular amino acid biosynthetic process;cellular amino acid metabolic process;cellular biosynthetic process;cellular metabolic process;cellular process;drug metabolic process;glycine biosynthe…	GO:0003674;GO:0003824;GO:0004760;GO:0008453;GO:0008483;GO:0016740;GO:0016769	alanine-glyoxylate transaminase activity;catalytic activity;molecular_function;serine-pyruvate transaminase activity;transaminase activity;transferase activity;transferase activity, transferring nitrogenous groups	2.6.1.52	2	2.6	2001-06-02	Transferases.	Transferases. Transferring nitrogenous groups.	Transferases. Transferring nitrogenous groups. Transaminases.	ko:K00831	serC, PSAT1, phosphoserine aminotransferase [EC:2.6.1.52]	serC, PSAT1	ko00260;ko00680;ko00750;ko01100;ko01120;ko01130;ko01200;ko01230;map00260;map00680;map00750;map01100;map01120;map01130;map01200;map01230	Biosynthesis of amino acids;Carbon metabolism;Glycine, serine and threonine metabolism;Metabolic pathways;Methane metabolism;Microbial metabolism in diverse environments;Vitamin B6 metabolism	M00020;M00124	Pyridoxal-P biosynthesis, erythrose-4P => pyridoxal-P;Serine biosynthesis, glycerate-3P => serine	R04173;R05085	3-Phosphoserine:2-oxoglutarate aminotransferase, O-Phospho-L-serine + 2-Oxoglutarate <=> 3-Phosphonooxypyruvate + L-Glutamate;O-Phospho-4-hydroxy-L-threonine:2-oxoglutarate aminotransferase, O-Phospho-4-hydroxy-L-threonine + 2-Oxoglutarate <=> 2-Oxo-3-hydroxy-4-phosphobutanoate + L-Glutamate	RC00006;RC00036	C1c-C5a:N1a+*-*+O5a:C1b+C6a-C1b+C6a;C1c-C5a:N1a+*-*+O5a:C1c+C6a-C1c+C6a	ko00000;ko00001;ko00002;ko01000;ko01007	Amino acid related enzymes;Enzymes;KEGG modules;KEGG Orthology (KO)	Aminotran_5;PIG-L
2138	lcl|CP048261.1_prot_QST82981.1_4917	lcl|CP048261.1_prot_QST82981.1_4917		SRIM_024970	ABC transporter substrate-binding protein	lcl|CP048261.1_prot_QST82981.1_4917 [locus_tag=SRIM_024970] [protein=ABC transporter substrate-binding protein] [protein_id=QST82981.1] [location=complement(5577651..5578985)] [gbkey=CDS]	46.614	1	0	38.438	444	17.3	6	6	6	6	2GP8K@201174|Actinobacteria	Periplasmic binding protein		E	METABOLISM	Amino acid transport and metabolism																											Peripla_BP_5;Peripla_BP_6
2145	lcl|CP048261.1_prot_QST82990.1_4929	lcl|CP048261.1_prot_QST82990.1_4929		SRIM_025030	GMC family oxidoreductase	lcl|CP048261.1_prot_QST82990.1_4929 [locus_tag=SRIM_025030] [protein=GMC family oxidoreductase] [protein_id=QST82990.1] [location=5591660..5593480] [gbkey=CDS]	64.875	1	0.0030977	3.4056	606	3.1	1	1	1	1	2GJ3J@201174|Actinobacteria	Cholesterol oxidase	choD	E	METABOLISM	Amino acid transport and metabolism			GO:0008150;GO:0008152;GO:0009405;GO:0044419;GO:0051704;GO:0055114	biological_process;interspecies interaction between organisms;metabolic process;multi-organism process;oxidation-reduction process;pathogenesis	GO:0003674;GO:0003824;GO:0016491;GO:0016614;GO:0016899;GO:0016995	catalytic activity;cholesterol oxidase activity;molecular_function;oxidoreductase activity;oxidoreductase activity, acting on CH-OH group of donors;oxidoreductase activity, acting on the CH-OH group of donors, oxygen as acceptor	1.1.3.6	1	1.1	2003-01-01	Oxidoreductases.	Oxidoreductases. Acting on the CH-OH group of donors.	Oxidoreductases. Acting on the CH-OH group of donors. With oxygen as acceptor.	ko:K03333	choD, cholesterol oxidase [EC:1.1.3.6]	choD	ko00984;ko01120;map00984;map01120	Microbial metabolism in diverse environments;Steroid degradation			R01459	Cholesterol:oxygen oxidoreductase, Cholesterol + Oxygen <=> Cholest-4-en-3-one + Hydrogen peroxide	RC00146	C1x-C2x:*-*:C1x+C2y-C1x+C2y C2x-C1x:*-*:C2y+C5x-C2y+C1y C5x-C1y:*-*:C1x+C2x+O5x-C1x+C1x+O1a	ko00000;ko00001;ko01000	Enzymes;KEGG Orthology (KO)	DAO;FAD_binding_2;FAD_binding_3;GMC_oxred_C;GMC_oxred_N;NAD_binding_8;Pyr_redox_2
2170	lcl|CP048261.1_prot_QST83057.1_5004	lcl|CP048261.1_prot_QST83057.1_5004		SRIM_025405	oxidoreductase	lcl|CP048261.1_prot_QST83057.1_5004 [locus_tag=SRIM_025405] [protein=oxidoreductase] [protein_id=QST83057.1] [location=5675691..5677235] [gbkey=CDS]	56.359	1	0	249.47	514	46.7	22	22	22	22	2GJAU@201174|Actinobacteria	Involved in the biosynthesis of the osmoprotectant glycine betaine. Catalyzes the oxidation of choline to betaine aldehyde and betaine aldehyde to glycine betaine at the same rate		E	METABOLISM	Amino acid transport and metabolism							1.1.99.1	1	1.1	1999-01-01	Oxidoreductases.	Oxidoreductases. Acting on the CH-OH group of donors.	Oxidoreductases. Acting on the CH-OH group of donors. With other acceptors.	ko:K00108	betA, CHDH, choline dehydrogenase [EC:1.1.99.1]	betA, CHDH	ko00260;ko01100;map00260;map01100	Glycine, serine and threonine metabolism;Metabolic pathways	M00555	Betaine biosynthesis, choline => betaine	R01025	choline:acceptor 1-oxidoreductase, Choline + Acceptor <=> Betaine aldehyde + Reduced acceptor	RC00087	C1b-C4a:*-*:C1b+O1a-C1b+O4a	ko00000;ko00001;ko00002;ko01000	Enzymes;KEGG modules;KEGG Orthology (KO)	DAO;FAD_binding_2;GMC_oxred_C;GMC_oxred_N;Lycopene_cycl
2171	lcl|CP048261.1_prot_QST83058.1_5005	lcl|CP048261.1_prot_QST83058.1_5005		SRIM_025410	betaine/proline/choline family ABC transporter ATP-binding protein	lcl|CP048261.1_prot_QST83058.1_5005 [locus_tag=SRIM_025410] [protein=betaine/proline/choline family ABC transporter ATP-binding protein] [protein_id=QST83058.1] [location=5677232..5678353] [gbkey=CDS]	40.732	1	0	70.334	373	25.5	7	7	7	6	2GJC0@201174|Actinobacteria	glycine betaine		E	METABOLISM	Amino acid transport and metabolism							3.6.3.32	3	3.6	2003-06-03	Hydrolases.	Hydrolases. Acting on acid anhydrides.	Hydrolases. Acting on acid anhydrides. Acting on acid anhydrides, catalyzing transmembrane movement of substances.	ko:K02000	proV, glycine betaine/proline transport system ATP-binding protein [EC:7.6.2.9]	proV	ko02010;map02010	ABC transporters	M00208						ko00000;ko00001;ko00002;ko01000;ko02000	Enzymes;KEGG modules;KEGG Orthology (KO);Transporters	ABC_tran;CBS;OpuAC;Zeta_toxin
2172	lcl|CP048261.1_prot_QST83060.1_5007	lcl|CP048261.1_prot_QST83060.1_5007		SRIM_025420	ABC transporter permease subunit	lcl|CP048261.1_prot_QST83060.1_5007 [locus_tag=SRIM_025420] [protein=ABC transporter permease subunit] [protein_id=QST83060.1] [location=5678610..5680601] [gbkey=CDS]	68.704	1	0.00031766	6.6305	663	6.5	4	4	4	4	2GKRF@201174|Actinobacteria	ABC-type proline glycine betaine transport system permease component	proW	E	METABOLISM	Amino acid transport and metabolism														ko:K02001	proW, glycine betaine/proline transport system permease protein	proW	ko02010;map02010	ABC transporters	M00208						ko00000;ko00001;ko00002;ko02000	KEGG modules;KEGG Orthology (KO);Transporters	BPD_transp_1
2173	lcl|CP048261.1_prot_QST83061.1_5008	lcl|CP048261.1_prot_QST83061.1_5008		SRIM_025425	ABC transporter substrate-binding protein	lcl|CP048261.1_prot_QST83061.1_5008 [locus_tag=SRIM_025425] [protein=ABC transporter substrate-binding protein] [protein_id=QST83061.1] [location=5680604..5681590] [gbkey=CDS]	36.516	1	0	66.872	328	22.9	5	5	5	5	2GP39@201174|Actinobacteria	glycine betaine transport	proX	E	METABOLISM	Amino acid transport and metabolism														ko:K02002	proX, glycine betaine/proline transport system substrate-binding protein	proX	ko02010;map02010	ABC transporters	M00208						ko00000;ko00001;ko00002;ko02000	KEGG modules;KEGG Orthology (KO);Transporters	OpuAC
2175	lcl|CP048261.1_prot_QST83066.1_5013	lcl|CP048261.1_prot_QST83066.1_5013		SRIM_025450	hypothetical protein	lcl|CP048261.1_prot_QST83066.1_5013 [locus_tag=SRIM_025450] [protein=hypothetical protein] [protein_id=QST83066.1] [location=5685573..5686742] [gbkey=CDS]	40.996	1	0.0009009	4.8579	389	9.8	2	2	2	2	2GJVS@201174|Actinobacteria	Belongs to the glycosyl hydrolase 3 family		E	METABOLISM	Amino acid transport and metabolism																											Trypsin_2
2182	lcl|CP048261.1_prot_QST83077.1_5028	lcl|CP048261.1_prot_QST83077.1_5028		SRIM_025525	glutathionylspermidine synthase family protein	lcl|CP048261.1_prot_QST83077.1_5028 [locus_tag=SRIM_025525] [protein=glutathionylspermidine synthase family protein] [protein_id=QST83077.1] [location=5697342..5698535] [gbkey=CDS]	44.564	1	0.0028441	3.5532	397	5.3	2	2	2	2	2GMQ5@201174|Actinobacteria	Glutathionylspermidine synthase		E	METABOLISM	Amino acid transport and metabolism																											GSP_synth
2183	lcl|CP048261.1_prot_QST83078.1_5029	lcl|CP048261.1_prot_QST83078.1_5029	rocD	SRIM_025530	ornithine--oxo-acid transaminase	lcl|CP048261.1_prot_QST83078.1_5029 [gene=rocD] [locus_tag=SRIM_025530] [protein=ornithine--oxo-acid transaminase] [protein_id=QST83078.1] [location=complement(5698559..5699773)] [gbkey=CDS]	43.298	1	0	120.71	404	30	11	11	11	11	2GK0J@201174|Actinobacteria	Belongs to the class-III pyridoxal-phosphate-dependent aminotransferase family	rocD	E	METABOLISM	Amino acid transport and metabolism							2.6.1.13	2	2.6	2001-06-02	Transferases.	Transferases. Transferring nitrogenous groups.	Transferases. Transferring nitrogenous groups. Transaminases.	ko:K00819	rocD, OAT, ornithine--oxo-acid transaminase [EC:2.6.1.13]	rocD, OAT	ko00330;ko01100;ko01110;ko01130;map00330;map01100;map01110;map01130	Arginine and proline metabolism;Biosynthesis of secondary metabolites;Metabolic pathways			R00667	L-Ornithine:2-oxo-acid aminotransferase, L-Ornithine + 2-Oxoglutarate <=> L-Glutamate 5-semialdehyde + L-Glutamate	RC00006;RC00062	C1b-C4a:N1a+*-*+O4a:C1b-C1b;C1c-C5a:N1a+*-*+O5a:C1b+C6a-C1b+C6a	ko00000;ko00001;ko01000;ko01007	Amino acid related enzymes;Enzymes;KEGG Orthology (KO)	Aminotran_3;DegT_DnrJ_EryC1
2184	lcl|CP048261.1_prot_QST83079.1_5030	lcl|CP048261.1_prot_QST83079.1_5030		SRIM_025535	serine hydroxymethyltransferase	lcl|CP048261.1_prot_QST83079.1_5030 [locus_tag=SRIM_025535] [protein=serine hydroxymethyltransferase] [protein_id=QST83079.1] [location=5700027..5701304] [gbkey=CDS]	45.017	1	0	323.31	425	75.8	24	24	24	24	2GK7U@201174|Actinobacteria	Catalyzes the reversible interconversion of serine and glycine with tetrahydrofolate (THF) serving as the one-carbon carrier. This reaction serves as the major source of one-carbon groups required for the biosynthesis of purines, thymidylate, methionine, and other important biomolecules. Also exhibits THF- independent aldolase activity toward beta-hydroxyamino acids, producing glycine and aldehyd…	glyA	E	METABOLISM	Amino acid transport and metabolism							2.1.2.1	2	2.1	2002-01-02	Transferases.	Transferases. Transferring one-carbon groups.	Transferases. Transferring one-carbon groups. Hydroxymethyl-, formyl- and related transferases.	ko:K00600	glyA, SHMT, glycine hydroxymethyltransferase [EC:2.1.2.1]	glyA, SHMT	ko00260;ko00460;ko00630;ko00670;ko00680;ko01100;ko01110;ko01120;ko01130;ko01200;ko01230;ko01523;map00260;map00460;map00630;map00670;map00680;map01100;map01110;map01120;map01130;map01200;map01230;map01523	Antifolate resistance;Biosynthesis of amino acids;Biosynthesis of secondary metabolites;Carbon metabolism;Cyanoamino acid metabolism;Glycine, serine and threonine metabolism;Glyoxylate and dicarboxylate metabolism;Metabolic pathways;Methane metabolism;Microbial metabolism in diverse environments;One carbon pool by folate	M00140;M00141;M00346;M00532	C1-unit interconversion, eukaryotes;C1-unit interconversion, prokaryotes;Formaldehyde assimilation, serine pathway;Photorespiration	R00945;R09099	5,10-Methylenetetrahydrofolate:glycine hydroxymethyltransferase, 5,10-Methylenetetrahydrofolate + Glycine + H2O <=> Tetrahydrofolate + L-Serine;5,10-methylenetetrahydromethanopterin:glycine hydroxymethyltransferase, L-Serine + 5,6,7,8-Tetrahydromethanopterin <=> 5,10-Methylenetetrahydromethanopterin + Glycine + H2O	RC00022;RC00112;RC01583;RC02958	C1b-C1c:*-C1b:C6a+N1a-C6a+N1a;C1b-C1x:C1c+O1a+*+*-*+*+N1y+N1y:*-*;N1b-N1y:*-C1x:C1b+C8y-C1x+C8y N1x-N1y:*-C1x:C1y+C8y-C1y+C8y;N1b-N1y:*-C1x:C1c+C8y-C1y+C8y N1x-N1y:*-C1x:C1y+C8y-C1y+C8y	ko00000;ko00001;ko00002;ko01000	Enzymes;KEGG modules;KEGG Orthology (KO)	Aminotran_1_2;Beta_elim_lyase;DegT_DnrJ_EryC1;SHMT
2242	lcl|CP048261.1_prot_QST83169.1_5136	lcl|CP048261.1_prot_QST83169.1_5136	hutH	SRIM_026065	histidine ammonia-lyase	lcl|CP048261.1_prot_QST83169.1_5136 [gene=hutH] [locus_tag=SRIM_026065] [protein=histidine ammonia-lyase] [protein_id=QST83169.1] [location=5809152..5810696] [gbkey=CDS]	53.512	1	0	323.31	514	50.8	18	18	18	18	2GJZW@201174|Actinobacteria	Histidine ammonia-lyase	hutH	E	METABOLISM	Amino acid transport and metabolism							4.3.1.3	4	4.3	2001-03-04	Lyases.	Lyases. Carbon-nitrogen lyases.	Lyases. Carbon-nitrogen lyases. Ammonia-lyases.	ko:K01745	hutH, HAL, histidine ammonia-lyase [EC:4.3.1.3]	hutH, HAL	ko00340;ko01100;map00340;map01100	Histidine metabolism;Metabolic pathways	M00045	Histidine degradation, histidine => N-formiminoglutamate => glutamate	R01168	L-histidine ammonia-lyase (urocanate-forming), L-Histidine <=> Urocanate + Ammonia	RC00361	C1b-C2b:*-*:C1c+C8y-C2b+C8y C1c-C2b:N1a-*:C1b+C6a-C2b+C6a	ko00000;ko00001;ko00002;ko01000	Enzymes;KEGG modules;KEGG Orthology (KO)	GAF;GGDEF;Lyase_aromatic
2249	lcl|CP048261.1_prot_QST83180.1_5149	lcl|CP048261.1_prot_QST83180.1_5149		SRIM_026130	cystathionine gamma-synthase	lcl|CP048261.1_prot_QST83180.1_5149 [locus_tag=SRIM_026130] [protein=cystathionine gamma-synthase] [protein_id=QST83180.1] [location=5822327..5823487] [gbkey=CDS]	41.059	1	0	323.31	386	74.1	18	18	18	18	2GJ5S@201174|Actinobacteria	Catalyzes the formation of L-homocysteine from O- succinyl-L-homoserine (OSHS) and hydrogen sulfide	metB	E	METABOLISM	Amino acid transport and metabolism	GO:0005575;GO:0005622;GO:0005623;GO:0005737;GO:0005829;GO:0005886;GO:0016020;GO:0044424;GO:0044444;GO:0044464;GO:0071944	cell;cell part;cell periphery;cellular_component;cytoplasm;cytoplasmic part;cytosol;intracellular;intracellular part;membrane;plasma membrane	GO:0000096;GO:0000097;GO:0006082;GO:0006520;GO:0006534;GO:0006555;GO:0006790;GO:0006807;GO:0008150;GO:0008152;GO:0008652;GO:0009058;GO:0009066;GO:0009067;GO:0009069;GO:0009070;GO:0009086;GO:0009092;GO:0009987;GO:0016053;GO:0017144;GO:0019279;GO:0019343;GO:0019344;GO:0019752;GO:0043436;GO:0044237;GO:0044238;GO:0044249;GO:0044272;GO:0044281;GO:0044283;GO:0046394;GO:0071265;GO:0071266;GO:0071704;GO:…	alpha-amino acid biosynthetic process;alpha-amino acid metabolic process;aspartate family amino acid biosynthetic process;aspartate family amino acid metabolic process;biological_process;biosynthetic process;carboxylic acid biosynthetic process;carboxylic acid metabolic process;cellular amino acid biosynthetic process;cellular amino acid metabolic process;cellular biosynthetic process;cellular me…	GO:0003674;GO:0003824;GO:0003962;GO:0004123;GO:0016740;GO:0016765;GO:0016829;GO:0016846	carbon-sulfur lyase activity;catalytic activity;cystathionine gamma-lyase activity;cystathionine gamma-synthase activity;lyase activity;molecular_function;transferase activity;transferase activity, transferring alkyl or aryl (other than methyl) groups	2.5.1.48	2	2.5	2001-05-02	Transferases.	Transferases. Transferring alkyl or aryl groups, other than methyl groups.	Transferases. Transferring alkyl or aryl groups, other than methyl groups. Transferring alkyl or aryl groups, other than methyl groups.	ko:K01739	metB, cystathionine gamma-synthase [EC:2.5.1.48]	metB	ko00270;ko00450;ko00920;ko01100;ko01110;ko01130;ko01230;map00270;map00450;map00920;map01100;map01110;map01130;map01230	Biosynthesis of amino acids;Biosynthesis of secondary metabolites;Cysteine and methionine metabolism;Metabolic pathways;Selenocompound metabolism;Sulfur metabolism	M00017	Methionine biosynthesis, aspartate => homoserine => methionine	R00999;R01288;R02508;R03217;R03260;R04944;R04945;R04946	Cystathionine + Succinate <=> O-Succinyl-L-homoserine + L-Cysteine;O4-succinyl-L-homoserine:hydrogen sulfide S-(3-amino-3-carboxypropyl)transferase, O-succinyl-L-homoserine succinate-lyase (adding hydrogen sulfide), O-Succinyl-L-homoserine + Hydrogen sulfide <=> L-Homocysteine + Succinate;O4-succinyl-L-homoserine:L-selenocysteine Se-(3-amino-3-carboxypropyl)transferase, O-succinyl-L-homoserine su…	RC00020;RC00056;RC00069;RC00420;RC02848;RC02866	C1a-C1b:*-O7a:C1b-C1b C5a-C1c:O5a+*-*+N1a:C1b+C6a-C1b+C6a;C1b-C1b:O7a+*-*+S1a:C1b-C1b;C1b-C1b:O7a+*-*+S2a:C1b-C1b;O6a-O7a:*-C1b:C6a-C7a;S1a-S2a:*-C1b:C1b-C1b;Z-Z:*-C1b:C1b-C1b	ko00000;ko00001;ko00002;ko01000	Enzymes;KEGG modules;KEGG Orthology (KO)	Aminotran_1_2;Aminotran_5;Beta_elim_lyase;Cys_Met_Meta_PP;DegT_DnrJ_EryC1;GDC-P;Met_gamma_lyase
2251	lcl|CP048261.1_prot_QST83184.1_5153	lcl|CP048261.1_prot_QST83184.1_5153		SRIM_026150	threonine ammonia-lyase	lcl|CP048261.1_prot_QST83184.1_5153 [locus_tag=SRIM_026150] [protein=threonine ammonia-lyase] [protein_id=QST83184.1] [location=5825370..5826587] [gbkey=CDS]	41.926	1	0	71.116	405	28.9	9	9	9	9	2GJAG@201174|Actinobacteria	Catalyzes the anaerobic formation of alpha-ketobutyrate and ammonia from threonine in a two-step reaction. The first step involved a dehydration of threonine and a production of enamine intermediates (aminocrotonate), which tautomerizes to its imine form (iminobutyrate). Both intermediates are unstable and short- lived. The second step is the nonenzymatic hydrolysis of the enamine imine intermedi…	ilvA	E	METABOLISM	Amino acid transport and metabolism							4.3.1.19	4	4.3	2001-03-04	Lyases.	Lyases. Carbon-nitrogen lyases.	Lyases. Carbon-nitrogen lyases. Ammonia-lyases.	ko:K01754	E4.3.1.19, ilvA, tdcB, threonine dehydratase [EC:4.3.1.19]	E4.3.1.19, ilvA, tdcB	ko00260;ko00290;ko01100;ko01110;ko01130;ko01200;ko01230;map00260;map00290;map01100;map01110;map01130;map01200;map01230	Biosynthesis of amino acids;Biosynthesis of secondary metabolites;Carbon metabolism;Glycine, serine and threonine metabolism;Metabolic pathways;Valine, leucine and isoleucine biosynthesis	M00570	Isoleucine biosynthesis, threonine => 2-oxobutanoate => isoleucine	R00220;R00996	L-serine ammonia-lyase, L-Serine <=> Pyruvate + Ammonia;L-threonine ammonia-lyase (2-oxobutanoate-forming), L-Threonine <=> 2-Oxobutanoate + Ammonia	RC00418;RC02600	C1a-C1b:*-O1a:C5a-C1c C5a-C1c:O5a+*-*+N1a:C1a+C6a-C1b+C6a O5a-O1a:C5a+*-*+C1b:*-*;C1b-C1c:*-O1a:C1a+C5a-C1a+C1c C5a-C1c:O5a+*-*+N1a:C1b+C6a-C1c+C6a O5a-O1a:C5a+*-*+C1c:*-*	ko00000;ko00001;ko00002;ko01000	Enzymes;KEGG modules;KEGG Orthology (KO)	ACT;ACT_4;ACT_6;PALP
2261	lcl|CP048261.1_prot_QST83198.1_5169	lcl|CP048261.1_prot_QST83198.1_5169		SRIM_026230	pyridoxal phosphate-dependent aminotransferase	lcl|CP048261.1_prot_QST83198.1_5169 [locus_tag=SRIM_026230] [protein=pyridoxal phosphate-dependent aminotransferase] [protein_id=QST83198.1] [location=complement(5844186..5845397)] [gbkey=CDS]	44.265	1	0	118.63	403	46.4	16	16	16	15	2GJ7R@201174|Actinobacteria	Aminotransferase	yfbQ	E	METABOLISM	Amino acid transport and metabolism							2.6.1.1;2.6.1.2;2.6.1.66	2	2.6	2001-06-02	Transferases.	Transferases. Transferring nitrogenous groups.	Transferases. Transferring nitrogenous groups. Transaminases.	ko:K00812;ko:K14260	alaA, alanine-synthesizing transaminase [EC:2.6.1.66 2.6.1.2];aspB, aspartate aminotransferase [EC:2.6.1.1]	alaA;aspB	ko00220;ko00250;ko00270;ko00290;ko00330;ko00350;ko00360;ko00400;ko00401;ko00950;ko00960;ko01100;ko01110;ko01130;ko01210;ko01230;map00220;map00250;map00270;map00290;map00330;map00350;map00360;map00400;map00401;map00950;map00960;map01100;map01110;map01130;map01210;map01230	2-Oxocarboxylic acid metabolism;Alanine, aspartate and glutamate metabolism;Arginine and proline metabolism;Arginine biosynthesis;Biosynthesis of amino acids;Biosynthesis of secondary metabolites;Cysteine and methionine metabolism;Isoquinoline alkaloid biosynthesis;Metabolic pathways;Novobiocin biosynthesis;Phenylalanine metabolism;Phenylalanine, tyrosine and tryptophan biosynthesis;Tropane, pipe…			R00258;R00355;R00694;R00734;R00896;R01215;R02433;R02619;R05052	3-sulfino-L-alanine:2-oxoglutarate aminotransferase, 3-Sulfino-L-alanine + 2-Oxoglutarate <=> 3-Sulfinylpyruvate + L-Glutamate;L-Alanine:2-oxoglutarate aminotransferase, L-Alanine + 2-Oxoglutarate <=> Pyruvate + L-Glutamate;L-Aspartate:2-oxoglutarate aminotransferase, L-Aspartate + 2-Oxoglutarate <=> Oxaloacetate + L-Glutamate;L-cysteate:2-oxoglutarate aminotransferase, L-Cysteate + 2-Oxoglutarat…	RC00006;RC00008;RC00036	C1c-C5a:N1a+*-*+O5a:C1a+C6a-C1a+C6a;C1c-C5a:N1a+*-*+O5a:C1b+C6a-C1b+C6a;C1c-C5a:N1a+*-*+O5a:C1c+C6a-C1c+C6a	ko00000;ko00001;ko01000;ko01007	Amino acid related enzymes;Enzymes;KEGG Orthology (KO)	Aminotran_1_2;Aminotran_5;Aminotran_MocR;Beta_elim_lyase;Cys_Met_Meta_PP;DegT_DnrJ_EryC1;HTH_19;HTH_3;HTH_31
2262	lcl|CP048261.1_prot_QST83200.1_5172	lcl|CP048261.1_prot_QST83200.1_5172		SRIM_026245	amino acid deaminase	lcl|CP048261.1_prot_QST83200.1_5172 [locus_tag=SRIM_026245] [protein=amino acid deaminase] [protein_id=QST83200.1] [location=complement(5849276..5850616)] [gbkey=CDS]	48.012	1	0	154.34	446	30.9	10	10	10	10	2GK0N@201174|Actinobacteria	Alanine racemase		E	METABOLISM	Amino acid transport and metabolism																											Ala_racemase_N;D-ser_dehydrat
2292	lcl|CP048261.1_prot_QST83253.1_5237	lcl|CP048261.1_prot_QST83253.1_5237		SRIM_026570	amino acid permease	lcl|CP048261.1_prot_QST83253.1_5237 [locus_tag=SRIM_026570] [protein=amino acid permease] [protein_id=QST83253.1] [location=complement(5918575..5920077)] [gbkey=CDS]	50.927	1	0	19.275	500	7.4	3	3	3	3	2GNUF@201174|Actinobacteria	amino acid		E	METABOLISM	Amino acid transport and metabolism																											AA_permease;AA_permease_2;AA_permease_C;Spore_permease
2299	lcl|CP048261.1_prot_QST83265.1_5250	lcl|CP048261.1_prot_QST83265.1_5250		SRIM_026635	APC family permease	lcl|CP048261.1_prot_QST83265.1_5250 [locus_tag=SRIM_026635] [protein=APC family permease] [protein_id=QST83265.1] [location=5931996..5933690] [gbkey=CDS]	59.982	1	0	323.31	564	12.2	5	5	5	5	2GJ75@201174|Actinobacteria	amino acid		E	METABOLISM	Amino acid transport and metabolism																											AA_permease;AA_permease_2
2304	lcl|CP048261.1_prot_QST83274.1_5261	lcl|CP048261.1_prot_QST83274.1_5261		SRIM_026690	ABC transporter substrate-binding protein	lcl|CP048261.1_prot_QST83274.1_5261 [locus_tag=SRIM_026690] [protein=ABC transporter substrate-binding protein] [protein_id=QST83274.1] [location=5948043..5949671] [gbkey=CDS]	59.01	1	0	323.31	542	55.2	27	27	27	27	2GIUH@201174|Actinobacteria	ABC transporter substrate-binding protein		E	METABOLISM	Amino acid transport and metabolism																											SBP_bac_5
2308	lcl|CP048261.1_prot_QST83278.1_5265;lcl|CP048261.1_prot_QST83287.1_5274	lcl|CP048261.1_prot_QST83278.1_5265		SRIM_026710	dipeptide ABC transporter ATP-binding protein	lcl|CP048261.1_prot_QST83278.1_5265 [locus_tag=SRIM_026710] [protein=dipeptide ABC transporter ATP-binding protein] [protein_id=QST83278.1] [location=5952678..5953730] [gbkey=CDS]	38.647	2	0	46.639	350;350	28.3	8	NaN	NaN	NaN	2H4BW@201174|Actinobacteria	Belongs to the ABC transporter superfamily		E	METABOLISM	Amino acid transport and metabolism														ko:K02032;ko:K10823	ddpF, peptide/nickel transport system ATP-binding protein;oppF, oligopeptide transport system ATP-binding protein	ddpF;oppF	ko01501;ko02010;ko02024;map01501;map02010;map02024	ABC transporters;beta-Lactam resistance;Quorum sensing	M00239;M00439						ko00000;ko00001;ko00002;ko02000	KEGG modules;KEGG Orthology (KO);Transporters	ABC_tran;oligo_HPY
2310	lcl|CP048261.1_prot_QST83294.1_5282	lcl|CP048261.1_prot_QST83294.1_5282		SRIM_026795	S9 family peptidase	lcl|CP048261.1_prot_QST83294.1_5282 [locus_tag=SRIM_026795] [protein=S9 family peptidase] [protein_id=QST83294.1] [location=complement(5971390..5973552)] [gbkey=CDS]	77.734	1	0	209.27	720	50	30	30	30	30	2GJ6A@201174|Actinobacteria	peptidase	pepX	E	METABOLISM	Amino acid transport and metabolism							3.4.14.5	3	3.4	2014-04-03	Hydrolases.	Hydrolases. Acting on peptide bonds (peptidases).	Hydrolases. Acting on peptide bonds (peptidases). Dipeptidyl-peptidases and tripeptidyl-peptidases.	ko:K01278	DPP4, CD26, dipeptidyl-peptidase 4 [EC:3.4.14.5]	DPP4, CD26	ko04974;map04974	Protein digestion and absorption							ko00000;ko00001;ko01000;ko01002;ko04090;ko04147	CD molecules;Enzymes;Exosome;KEGG Orthology (KO);Peptidases and inhibitors	Abhydrolase_1;Abhydrolase_3;Abhydrolase_5;Abhydrolase_6;DLH;DPPIV_N;Esterase;Esterase_phd;Hydrolase_4;PD40;Peptidase_S15;Peptidase_S28;Peptidase_S9
2317	lcl|CP048261.1_prot_QST83305.1_5296;lcl|CP048261.1_prot_QST85164.1_7525	lcl|CP048261.1_prot_QST83305.1_5296	dapC	SRIM_026865	succinyldiaminopimelate transaminase	lcl|CP048261.1_prot_QST83305.1_5296 [gene=dapC] [locus_tag=SRIM_026865] [protein=succinyldiaminopimelate transaminase] [protein_id=QST83305.1] [location=5986753..5987850] [gbkey=CDS]	39.2	2	0	302.08	365;359	74	22	NaN	NaN	NaN	2GJMI@201174|Actinobacteria	Aminotransferase	dapC	E	METABOLISM	Amino acid transport and metabolism																											Aminotran_1_2
2318	lcl|CP048261.1_prot_QST83308.1_5299	lcl|CP048261.1_prot_QST83308.1_5299		SRIM_026880	succinyl-diaminopimelate desuccinylase	lcl|CP048261.1_prot_QST83308.1_5299 [locus_tag=SRIM_026880] [protein=succinyl-diaminopimelate desuccinylase] [protein_id=QST83308.1] [location=5990060..5991151] [gbkey=CDS]	38.59	1	0	105.38	363	35.8	12	12	12	12	2GK09@201174|Actinobacteria	succinyl-diaminopimelate desuccinylase	dapE	E	METABOLISM	Amino acid transport and metabolism							3.5.1.18	3	3.5	2001-05-03	Hydrolases.	Hydrolases. Acting on carbon-nitrogen bonds, other than peptide bonds.	Hydrolases. Acting on carbon-nitrogen bonds, other than peptide bonds. In linear amides.	ko:K01439	dapE, succinyl-diaminopimelate desuccinylase [EC:3.5.1.18]	dapE	ko00300;ko01100;ko01120;ko01230;map00300;map01100;map01120;map01230	Biosynthesis of amino acids;Lysine biosynthesis;Metabolic pathways;Microbial metabolism in diverse environments	M00016	Lysine biosynthesis, succinyl-DAP pathway, aspartate => lysine	R02734	N-Succinyl-LL-2,6-diaminoheptanedioate amidohydrolase, N-Succinyl-LL-2,6-diaminoheptanedioate + H2O <=> Succinate + LL-2,6-Diaminoheptanedioate	RC00064;RC00090	C5a-C6a:N1b+*-*+O6a:C1b+O5a-C1b+O6a;N1a-N1b:*-C5a:C1c-C1c	ko00000;ko00001;ko00002;ko01000	Enzymes;KEGG modules;KEGG Orthology (KO)	M20_dimer;Peptidase_M20;Peptidase_M28
2345	lcl|CP048261.1_prot_QST83348.1_5346	lcl|CP048261.1_prot_QST83348.1_5346		SRIM_027115	dipeptidase	lcl|CP048261.1_prot_QST83348.1_5346 [locus_tag=SRIM_027115] [protein=dipeptidase] [protein_id=QST83348.1] [location=6049598..6050998] [gbkey=CDS]	50.167	1	0	248.84	466	43.6	17	17	17	17	2GM84@201174|Actinobacteria	peptidase		E	METABOLISM	Amino acid transport and metabolism																											M20_dimer;Peptidase_M20
2365	lcl|CP048261.1_prot_QST83380.1_5380	lcl|CP048261.1_prot_QST83380.1_5380	aroA	SRIM_027295	3-phosphoshikimate 1-carboxyvinyltransferase	lcl|CP048261.1_prot_QST83380.1_5380 [gene=aroA] [locus_tag=SRIM_027295] [protein=3-phosphoshikimate 1-carboxyvinyltransferase] [protein_id=QST83380.1] [location=complement(6084540..6085907)] [gbkey=CDS]	47.061	1	0	323.31	455	65.7	20	20	20	20	2GJKX@201174|Actinobacteria	Catalyzes the transfer of the enolpyruvyl moiety of phosphoenolpyruvate (PEP) to the 5-hydroxyl of shikimate-3- phosphate (S3P) to produce enolpyruvyl shikimate-3-phosphate and inorganic phosphate	aroA	E	METABOLISM	Amino acid transport and metabolism	GO:0005575;GO:0005622;GO:0005623;GO:0005737;GO:0005829;GO:0005886;GO:0016020;GO:0044424;GO:0044444;GO:0044464;GO:0071944	cell;cell part;cell periphery;cellular_component;cytoplasm;cytoplasmic part;cytosol;intracellular;intracellular part;membrane;plasma membrane	GO:0006082;GO:0008150;GO:0008152;GO:0009058;GO:0009423;GO:0009987;GO:0016053;GO:0019752;GO:0043436;GO:0043648;GO:0043650;GO:0044237;GO:0044249;GO:0044281;GO:0044283;GO:0046394;GO:0046417;GO:0071704;GO:1901576	biological_process;biosynthetic process;carboxylic acid biosynthetic process;carboxylic acid metabolic process;cellular biosynthetic process;cellular metabolic process;cellular process;chorismate biosynthetic process;chorismate metabolic process;dicarboxylic acid biosynthetic process;dicarboxylic acid metabolic process;metabolic process;organic acid biosynthetic process;organic acid metabolic pro…	GO:0003674;GO:0003824;GO:0003866;GO:0016740;GO:0016765	3-phosphoshikimate 1-carboxyvinyltransferase activity;catalytic activity;molecular_function;transferase activity;transferase activity, transferring alkyl or aryl (other than methyl) groups	2.5.1.19	2	2.5	2001-05-02	Transferases.	Transferases. Transferring alkyl or aryl groups, other than methyl groups.	Transferases. Transferring alkyl or aryl groups, other than methyl groups. Transferring alkyl or aryl groups, other than methyl groups.	ko:K00800	aroA, 3-phosphoshikimate 1-carboxyvinyltransferase [EC:2.5.1.19]	aroA	ko00400;ko01100;ko01110;ko01130;ko01230;map00400;map01100;map01110;map01130;map01230	Biosynthesis of amino acids;Biosynthesis of secondary metabolites;Metabolic pathways;Phenylalanine, tyrosine and tryptophan biosynthesis	M00022	Shikimate pathway, phosphoenolpyruvate + erythrose-4P => chorismate	R03460	phosphoenolpyruvate:3-phosphoshikimate 5-O-(1-carboxyvinyl)-transferase, Phosphoenolpyruvate + Shikimate 3-phosphate <=> Orthophosphate + 5-O-(1-Carboxyvinyl)-3-phosphoshikimate	RC00350	O1a-O2a:*-C2c:C1y-C1y	ko00000;ko00001;ko00002;ko01000	Enzymes;KEGG modules;KEGG Orthology (KO)	EPSP_synthase
2385	lcl|CP048261.1_prot_QST83413.1_5418	lcl|CP048261.1_prot_QST83413.1_5418		SRIM_027485	pyridoxal-phosphate dependent enzyme	lcl|CP048261.1_prot_QST83413.1_5418 [locus_tag=SRIM_027485] [protein=pyridoxal-phosphate dependent enzyme] [protein_id=QST83413.1] [location=complement(6126508..6127428)] [gbkey=CDS]	32.352	1	0.0044138	3.0639	306	5.2	2	2	2	2	2GIV5@201174|Actinobacteria	1-aminocyclopropane-1-carboxylate deaminase		E	METABOLISM	Amino acid transport and metabolism							3.5.99.7	3	3.5	1999-05-03	Hydrolases.	Hydrolases. Acting on carbon-nitrogen bonds, other than peptide bonds.	Hydrolases. Acting on carbon-nitrogen bonds, other than peptide bonds. In other compounds.	ko:K01505	E3.5.99.7, 1-aminocyclopropane-1-carboxylate deaminase [EC:3.5.99.7]	E3.5.99.7	ko00270;map00270	Cysteine and methionine metabolism			R00997	1-aminocyclopropane-1-carboxylate aminohydrolase (isomerizing), 1-aminocyclopropane-1-carboxylate endolyase (deaminating), 1-Aminocyclopropane-1-carboxylate + H2O <=> 2-Oxobutanoate + Ammonia	RC00419	C1a-C1x:*-C1z:C1b-C1x C5a-C1z:O5a+*+*-*+C1x+N1a:C1b+C6a-C1x+C6a	ko00000;ko00001;ko01000	Enzymes;KEGG Orthology (KO)	PALP
2387	lcl|CP048261.1_prot_QST83416.1_5422	lcl|CP048261.1_prot_QST83416.1_5422		SRIM_027505	glutaminase	lcl|CP048261.1_prot_QST83416.1_5422 [locus_tag=SRIM_027505] [protein=glutaminase] [protein_id=QST83416.1] [location=6129303..6130214] [gbkey=CDS]	32.598	1	0	32.899	303	26.4	5	5	5	5	2GKAV@201174|Actinobacteria	Belongs to the glutaminase family	glsA	E	METABOLISM	Amino acid transport and metabolism			GO:0006082;GO:0006520;GO:0006536;GO:0006537;GO:0006541;GO:0006543;GO:0006807;GO:0008150;GO:0008152;GO:0008652;GO:0009056;GO:0009058;GO:0009063;GO:0009064;GO:0009065;GO:0009084;GO:0009987;GO:0016053;GO:0016054;GO:0019752;GO:0043436;GO:0043648;GO:0043650;GO:0044237;GO:0044238;GO:0044248;GO:0044249;GO:0044281;GO:0044282;GO:0044283;GO:0046394;GO:0046395;GO:0071704;GO:1901564;GO:1901565;GO:1901566;GO:…	alpha-amino acid biosynthetic process;alpha-amino acid catabolic process;alpha-amino acid metabolic process;biological_process;biosynthetic process;carboxylic acid biosynthetic process;carboxylic acid catabolic process;carboxylic acid metabolic process;catabolic process;cellular amino acid biosynthetic process;cellular amino acid catabolic process;cellular amino acid metabolic process;cellular bi…	GO:0003674;GO:0003824;GO:0004359;GO:0016787;GO:0016810;GO:0016811	catalytic activity;glutaminase activity;hydrolase activity;hydrolase activity, acting on carbon-nitrogen (but not peptide) bonds;hydrolase activity, acting on carbon-nitrogen (but not peptide) bonds, in linear amides;molecular_function	3.5.1.2	3	3.5	2001-05-03	Hydrolases.	Hydrolases. Acting on carbon-nitrogen bonds, other than peptide bonds.	Hydrolases. Acting on carbon-nitrogen bonds, other than peptide bonds. In linear amides.	ko:K01425	glsA, GLS, glutaminase [EC:3.5.1.2]	glsA, GLS	ko00220;ko00250;ko00471;ko01100;ko04724;ko04727;ko04964;ko05206;ko05230;map00220;map00250;map00471;map01100;map04724;map04727;map04964;map05206;map05230	Alanine, aspartate and glutamate metabolism;Arginine biosynthesis;Central carbon metabolism in cancer;D-Glutamine and D-glutamate metabolism;GABAergic synapse;Glutamatergic synapse;Metabolic pathways;MicroRNAs in cancer;Proximal tubule bicarbonate reclamation			R00256;R01579	D-Glutamine amidohydrolase, D-Glutamine + H2O <=> D-Glutamate + Ammonia;L-glutamine amidohydrolase, L-Glutamine + H2O <=> L-Glutamate + Ammonia	RC00010;RC02798	C5a-C6a:N1a+*-*+O6a:C1b+O5a-C1b+O6a;N0-N1a:*-C5a:*-*	ko00000;ko00001;ko01000	Enzymes;KEGG Orthology (KO)	Ank;Ank_2;Ank_3;Ank_4;Ank_5;Glutaminase
2389	lcl|CP048261.1_prot_QST83418.1_5424	lcl|CP048261.1_prot_QST83418.1_5424		SRIM_027515	glyoxalase	lcl|CP048261.1_prot_QST83418.1_5424 [locus_tag=SRIM_027515] [protein=glyoxalase] [protein_id=QST83418.1] [location=complement(6130527..6130958)] [gbkey=CDS]	15.139	1	0	8.7013	143	30.8	2	2	2	2	2IKKR@201174|Actinobacteria	glyoxalase bleomycin resistance protein dioxygenase		E	METABOLISM	Amino acid transport and metabolism																											Glyoxalase;Glyoxalase_2
3614	lcl|CP048261.1_prot_QST86200.1_5454	lcl|CP048261.1_prot_QST86200.1_5454		SRIM_027665	amino acid ABC transporter ATP-binding protein	lcl|CP048261.1_prot_QST86200.1_5454 [locus_tag=SRIM_027665] [protein=amino acid ABC transporter ATP-binding protein] [protein_id=QST86200.1] [location=complement(6163121..6163873)] [gbkey=CDS]	27.454	1	0	86.306	250	41.6	8	8	8	8	2GIZW@201174|Actinobacteria	ABC transporter, ATP-binding protein	atrC	E	METABOLISM	Amino acid transport and metabolism							3.6.3.21	3	3.6	2003-06-03	Hydrolases.	Hydrolases. Acting on acid anhydrides.	Hydrolases. Acting on acid anhydrides. Acting on acid anhydrides, catalyzing transmembrane movement of substances.	ko:K02028	ABC.PA.A, polar amino acid transport system ATP-binding protein [EC:7.4.2.1]	ABC.PA.A			M00236						ko00000;ko00002;ko01000;ko02000	Enzymes;KEGG modules;Transporters	AAA_21;ABC_tran;SMC_N
2402	lcl|CP048261.1_prot_QST83444.1_5455	lcl|CP048261.1_prot_QST83444.1_5455		SRIM_027670	amino acid ABC transporter permease	lcl|CP048261.1_prot_QST83444.1_5455 [locus_tag=SRIM_027670] [protein=amino acid ABC transporter permease] [protein_id=QST83444.1] [location=complement(6163891..6164835)] [gbkey=CDS]	34.461	1	0	9.3877	314	10.2	3	3	3	3	2GJJ9@201174|Actinobacteria	ABC transporter		E	METABOLISM	Amino acid transport and metabolism														ko:K02029	ABC.PA.P, polar amino acid transport system permease protein	ABC.PA.P			M00236						ko00000;ko00002;ko02000	KEGG modules;Transporters	BIV_Env;BPD_transp_1
2436	lcl|CP048261.1_prot_QST83504.1_5529	lcl|CP048261.1_prot_QST83504.1_5529	lysA	SRIM_028045	diaminopimelate decarboxylase	lcl|CP048261.1_prot_QST83504.1_5529 [gene=lysA] [locus_tag=SRIM_028045] [protein=diaminopimelate decarboxylase] [protein_id=QST83504.1] [location=6263040..6264431] [gbkey=CDS]	49.507	1	0	228.92	463	41.9	18	18	18	18	2GKAI@201174|Actinobacteria	Specifically catalyzes the decarboxylation of meso- diaminopimelate (meso-DAP) to L-lysine	lysA	E	METABOLISM	Amino acid transport and metabolism							4.1.1.20	4	4.1	2001-01-04	Lyases.	Lyases. Carbon-carbon lyases.	Lyases. Carbon-carbon lyases. Carboxy-lyases.	ko:K01586	lysA, diaminopimelate decarboxylase [EC:4.1.1.20]	lysA	ko00300;ko01100;ko01110;ko01120;ko01130;ko01230;map00300;map01100;map01110;map01120;map01130;map01230	Biosynthesis of amino acids;Biosynthesis of secondary metabolites;Lysine biosynthesis;Metabolic pathways;Microbial metabolism in diverse environments	M00016;M00525;M00526;M00527	Lysine biosynthesis, acetyl-DAP pathway, aspartate => lysine;Lysine biosynthesis, DAP aminotransferase pathway, aspartate => lysine;Lysine biosynthesis, DAP dehydrogenase pathway, aspartate => lysine;Lysine biosynthesis, succinyl-DAP pathway, aspartate => lysine	R00451	meso-2,6-diaminoheptanedioate carboxy-lyase (L-lysine-forming), meso-2,6-Diaminoheptanedioate <=> L-Lysine + CO2	RC00299	C1b-C1c:*-C6a:C1b+N1a-C1b+N1a	ko00000;ko00001;ko00002;ko01000	Enzymes;KEGG modules;KEGG Orthology (KO)	Ala_racemase_N;Orn_Arg_deC_N;Orn_DAP_Arg_deC;Sugar_tr
2437	lcl|CP048261.1_prot_QST83505.1_5530	lcl|CP048261.1_prot_QST83505.1_5530		SRIM_028050	homoserine dehydrogenase	lcl|CP048261.1_prot_QST83505.1_5530 [locus_tag=SRIM_028050] [protein=homoserine dehydrogenase] [protein_id=QST83505.1] [location=6264608..6265936] [gbkey=CDS]	45.241	1	0	323.31	442	70.1	19	19	19	19	2GIX9@201174|Actinobacteria	homoserine dehydrogenase	hom	E	METABOLISM	Amino acid transport and metabolism	GO:0005575;GO:0005618;GO:0005623;GO:0005886;GO:0016020;GO:0030312;GO:0044464;GO:0071944	cell;cell part;cell periphery;cell wall;cellular_component;external encapsulating structure;membrane;plasma membrane	GO:0008150;GO:0040007	biological_process;growth			1.1.1.3;2.7.2.4	1;2	1.1;2.7	1.1.1;2.7.2	Oxidoreductases.;Transferases.	Oxidoreductases. Acting on the CH-OH group of donors.;Transferases. Transferring phosphorus-containing groups.	Oxidoreductases. Acting on the CH-OH group of donors. With NAD(+) or NADP(+) as acceptor.;Transferases. Transferring phosphorus-containing groups. Phosphotransferases with a carboxy group as acceptor.	ko:K00003;ko:K12524	hom, homoserine dehydrogenase [EC:1.1.1.3];thrA, bifunctional aspartokinase / homoserine dehydrogenase 1 [EC:2.7.2.4 1.1.1.3]	hom;thrA	ko00260;ko00261;ko00270;ko00300;ko01100;ko01110;ko01120;ko01130;ko01230;map00260;map00261;map00270;map00300;map01100;map01110;map01120;map01130;map01230	Biosynthesis of amino acids;Biosynthesis of secondary metabolites;Cysteine and methionine metabolism;Glycine, serine and threonine metabolism;Lysine biosynthesis;Metabolic pathways;Microbial metabolism in diverse environments;Monobactam biosynthesis	M00016;M00017;M00018;M00526;M00527	Lysine biosynthesis, DAP aminotransferase pathway, aspartate => lysine;Lysine biosynthesis, DAP dehydrogenase pathway, aspartate => lysine;Lysine biosynthesis, succinyl-DAP pathway, aspartate => lysine;Methionine biosynthesis, aspartate => homoserine => methionine;Threonine biosynthesis, aspartate => homoserine => threonine	R00480;R01773;R01775	ATP:L-aspartate 4-phosphotransferase, ATP + L-Aspartate <=> ADP + 4-Phospho-L-aspartate;L-Homoserine:NAD+ oxidoreductase, L-Homoserine + NAD+ <=> L-Aspartate 4-semialdehyde + NADH + H+;L-homoserine:NADP+ oxidoreductase, L-Homoserine + NADP+ <=> L-Aspartate 4-semialdehyde + NADPH + H+	RC00002;RC00043;RC00087	C1b-C4a:*-*:C1b+O1a-C1b+O4a;O1c-O2c:*-P1b:P1b-P1b;O6a-O7a:*-P1b:C6a-C7a	ko00000;ko00001;ko00002;ko01000	Enzymes;KEGG modules;KEGG Orthology (KO)	ACT;ACT_4;ACT_6;DapB_N;Homoserine_dh;NAD_binding_3;Semialdhyde_dh
2438	lcl|CP048261.1_prot_QST83506.1_5531	lcl|CP048261.1_prot_QST83506.1_5531		SRIM_028055	threonine synthase	lcl|CP048261.1_prot_QST83506.1_5531 [locus_tag=SRIM_028055] [protein=threonine synthase] [protein_id=QST83506.1] [location=6265945..6267021] [gbkey=CDS]	37.52	1	0	287.11	358	64	24	24	24	24	2GJ5F@201174|Actinobacteria	Catalyzes the gamma-elimination of phosphate from L- phosphohomoserine and the beta-addition of water to produce L- threonine	thrC	E	METABOLISM	Amino acid transport and metabolism	GO:0005575;GO:0005622;GO:0005623;GO:0005737;GO:0005829;GO:0005886;GO:0016020;GO:0044424;GO:0044444;GO:0044464;GO:0071944	cell;cell part;cell periphery;cellular_component;cytoplasm;cytoplasmic part;cytosol;intracellular;intracellular part;membrane;plasma membrane	GO:0006082;GO:0006520;GO:0006566;GO:0006807;GO:0008150;GO:0008152;GO:0008652;GO:0009058;GO:0009066;GO:0009067;GO:0009088;GO:0009987;GO:0016053;GO:0019752;GO:0040007;GO:0043436;GO:0044237;GO:0044238;GO:0044249;GO:0044281;GO:0044283;GO:0046394;GO:0071704;GO:1901564;GO:1901566;GO:1901576;GO:1901605;GO:1901607	alpha-amino acid biosynthetic process;alpha-amino acid metabolic process;aspartate family amino acid biosynthetic process;aspartate family amino acid metabolic process;biological_process;biosynthetic process;carboxylic acid biosynthetic process;carboxylic acid metabolic process;cellular amino acid biosynthetic process;cellular amino acid metabolic process;cellular biosynthetic process;cellular me…	GO:0003674;GO:0003824;GO:0004795;GO:0005488;GO:0008144;GO:0016829;GO:0016835;GO:0016838;GO:0019842;GO:0030170;GO:0036094;GO:0043167;GO:0043168;GO:0048037;GO:0050662;GO:0070279;GO:0097159;GO:1901363	anion binding;binding;carbon-oxygen lyase activity;carbon-oxygen lyase activity, acting on phosphates;catalytic activity;coenzyme binding;cofactor binding;drug binding;heterocyclic compound binding;ion binding;lyase activity;molecular_function;organic cyclic compound binding;pyridoxal phosphate binding;small molecule binding;threonine synthase activity;vitamin B6 binding;vitamin binding	4.2.3.1	4	4.2	2003-02-04	Lyases.	Lyases. Carbon-oxygen lyases.	Lyases. Carbon-oxygen lyases. Acting on phosphates.	ko:K01733	thrC, threonine synthase [EC:4.2.3.1]	thrC	ko00260;ko00750;ko01100;ko01110;ko01120;ko01230;map00260;map00750;map01100;map01110;map01120;map01230	Biosynthesis of amino acids;Biosynthesis of secondary metabolites;Glycine, serine and threonine metabolism;Metabolic pathways;Microbial metabolism in diverse environments;Vitamin B6 metabolism	M00018	Threonine biosynthesis, aspartate => homoserine => threonine	R01466;R05086	O-Phospho-4-hydroxy-L-threonine phospho-lyase (adding water), O-Phospho-4-hydroxy-L-threonine + H2O <=> 4-Hydroxy-L-threonine + Orthophosphate;O-phospho-L-homoserine phosphate-lyase (adding water,L-threonine-forming), O-Phospho-L-homoserine + H2O <=> L-Threonine + Orthophosphate	RC00017;RC00526	C1a-C1b:*-O2b:C1c-C1b C1c-C1b:O1a-*:C1a+C1c-C1b+C1c;O1a-O2b:*-P1b:C1b-C1b	ko00000;ko00001;ko00002;ko01000	Enzymes;KEGG modules;KEGG Orthology (KO)	PALP
2439	lcl|CP048261.1_prot_QST83507.1_5532	lcl|CP048261.1_prot_QST83507.1_5532		SRIM_028060	homoserine kinase	lcl|CP048261.1_prot_QST83507.1_5532 [locus_tag=SRIM_028060] [protein=homoserine kinase] [protein_id=QST83507.1] [location=6267404..6268321] [gbkey=CDS]	31.224	1	0	67.174	305	60	13	13	13	13	2GKIW@201174|Actinobacteria	Catalyzes the ATP-dependent phosphorylation of L- homoserine to L-homoserine phosphate	thrB	E	METABOLISM	Amino acid transport and metabolism	GO:0005575;GO:0005622;GO:0005623;GO:0005737;GO:0005829;GO:0044424;GO:0044444;GO:0044464	cell;cell part;cellular_component;cytoplasm;cytoplasmic part;cytosol;intracellular;intracellular part	GO:0000096;GO:0000097;GO:0006082;GO:0006520;GO:0006555;GO:0006566;GO:0006790;GO:0006793;GO:0006796;GO:0006807;GO:0008150;GO:0008152;GO:0008652;GO:0009058;GO:0009066;GO:0009067;GO:0009069;GO:0009086;GO:0009088;GO:0009092;GO:0009987;GO:0016053;GO:0016310;GO:0019752;GO:0040007;GO:0043436;GO:0044237;GO:0044238;GO:0044249;GO:0044272;GO:0044281;GO:0044283;GO:0046394;GO:0071704;GO:1901564;GO:1901566;GO:…	alpha-amino acid biosynthetic process;alpha-amino acid metabolic process;aspartate family amino acid biosynthetic process;aspartate family amino acid metabolic process;biological_process;biosynthetic process;carboxylic acid biosynthetic process;carboxylic acid metabolic process;cellular amino acid biosynthetic process;cellular amino acid metabolic process;cellular biosynthetic process;cellular me…	GO:0003674;GO:0003824;GO:0004413;GO:0016301;GO:0016740;GO:0016772;GO:0016773;GO:0019202	amino acid kinase activity;catalytic activity;homoserine kinase activity;kinase activity;molecular_function;phosphotransferase activity, alcohol group as acceptor;transferase activity;transferase activity, transferring phosphorus-containing groups	2.7.1.39	2	2.7	2001-07-02	Transferases.	Transferases. Transferring phosphorus-containing groups.	Transferases. Transferring phosphorus-containing groups. Phosphotransferases with an alcohol group as acceptor.	ko:K00872	thrB, homoserine kinase [EC:2.7.1.39]	thrB	ko00260;ko01100;ko01110;ko01120;ko01230;map00260;map01100;map01110;map01120;map01230	Biosynthesis of amino acids;Biosynthesis of secondary metabolites;Glycine, serine and threonine metabolism;Metabolic pathways;Microbial metabolism in diverse environments	M00018	Threonine biosynthesis, aspartate => homoserine => threonine	R01771	ATP:L-homoserine O-phosphotransferase, ATP + L-Homoserine <=> ADP + O-Phospho-L-homoserine	RC00002;RC00017	O1a-O2b:*-P1b:C1b-C1b;O1c-O2c:*-P1b:P1b-P1b	ko00000;ko00001;ko00002;ko01000	Enzymes;KEGG modules;KEGG Orthology (KO)	GHMP_kinases_C;GHMP_kinases_N
2444	lcl|CP048261.1_prot_QST83513.1_5540	lcl|CP048261.1_prot_QST83513.1_5540		SRIM_028100	serine hydroxymethyltransferase	lcl|CP048261.1_prot_QST83513.1_5540 [locus_tag=SRIM_028100] [protein=serine hydroxymethyltransferase] [protein_id=QST83513.1] [location=6276615..6277952] [gbkey=CDS]	45.875	1	0	164.98	445	27.6	8	8	8	8	2GK7U@201174|Actinobacteria	Catalyzes the reversible interconversion of serine and glycine with tetrahydrofolate (THF) serving as the one-carbon carrier. This reaction serves as the major source of one-carbon groups required for the biosynthesis of purines, thymidylate, methionine, and other important biomolecules. Also exhibits THF- independent aldolase activity toward beta-hydroxyamino acids, producing glycine and aldehyd…	glyA	E	METABOLISM	Amino acid transport and metabolism							2.1.2.1	2	2.1	2002-01-02	Transferases.	Transferases. Transferring one-carbon groups.	Transferases. Transferring one-carbon groups. Hydroxymethyl-, formyl- and related transferases.	ko:K00600	glyA, SHMT, glycine hydroxymethyltransferase [EC:2.1.2.1]	glyA, SHMT	ko00260;ko00460;ko00630;ko00670;ko00680;ko01100;ko01110;ko01120;ko01130;ko01200;ko01230;ko01523;map00260;map00460;map00630;map00670;map00680;map01100;map01110;map01120;map01130;map01200;map01230;map01523	Antifolate resistance;Biosynthesis of amino acids;Biosynthesis of secondary metabolites;Carbon metabolism;Cyanoamino acid metabolism;Glycine, serine and threonine metabolism;Glyoxylate and dicarboxylate metabolism;Metabolic pathways;Methane metabolism;Microbial metabolism in diverse environments;One carbon pool by folate	M00140;M00141;M00346;M00532	C1-unit interconversion, eukaryotes;C1-unit interconversion, prokaryotes;Formaldehyde assimilation, serine pathway;Photorespiration	R00945;R09099	5,10-Methylenetetrahydrofolate:glycine hydroxymethyltransferase, 5,10-Methylenetetrahydrofolate + Glycine + H2O <=> Tetrahydrofolate + L-Serine;5,10-methylenetetrahydromethanopterin:glycine hydroxymethyltransferase, L-Serine + 5,6,7,8-Tetrahydromethanopterin <=> 5,10-Methylenetetrahydromethanopterin + Glycine + H2O	RC00022;RC00112;RC01583;RC02958	C1b-C1c:*-C1b:C6a+N1a-C6a+N1a;C1b-C1x:C1c+O1a+*+*-*+*+N1y+N1y:*-*;N1b-N1y:*-C1x:C1b+C8y-C1x+C8y N1x-N1y:*-C1x:C1y+C8y-C1y+C8y;N1b-N1y:*-C1x:C1c+C8y-C1y+C8y N1x-N1y:*-C1x:C1y+C8y-C1y+C8y	ko00000;ko00001;ko00002;ko01000	Enzymes;KEGG modules;KEGG Orthology (KO)	Aminotran_1_2;Aminotran_5;Beta_elim_lyase;DegT_DnrJ_EryC1;SHMT
2468	lcl|CP048261.1_prot_QST83544.1_5573	lcl|CP048261.1_prot_QST83544.1_5573	mce	SRIM_028265	methylmalonyl-CoA epimerase	lcl|CP048261.1_prot_QST83544.1_5573 [gene=mce] [locus_tag=SRIM_028265] [protein=methylmalonyl-CoA epimerase] [protein_id=QST83544.1] [location=complement(6314077..6314550)] [gbkey=CDS]	16.984	1	0	130.37	157	59.9	7	7	7	7	2IIPR@201174|Actinobacteria	methylmalonyl-CoA epimerase	mce	E	METABOLISM	Amino acid transport and metabolism							5.1.99.1	5	5.1	1999-01-05	Isomerases.	Isomerases. Racemases and epimerases.	Isomerases. Racemases and epimerases. Acting on other compounds.	ko:K05606	MCEE, epi, methylmalonyl-CoA/ethylmalonyl-CoA epimerase [EC:5.1.99.1]	MCEE, epi	ko00280;ko00630;ko00640;ko00720;ko01100;ko01120;ko01200;map00280;map00630;map00640;map00720;map01100;map01120;map01200	Carbon fixation pathways in prokaryotes;Carbon metabolism;Glyoxylate and dicarboxylate metabolism;Metabolic pathways;Microbial metabolism in diverse environments;Propanoate metabolism;Valine, leucine and isoleucine degradation	M00373;M00375;M00376;M00741	3-Hydroxypropionate bi-cycle;Ethylmalonyl pathway;Hydroxypropionate-hydroxybutylate cycle;Propanoyl-CoA metabolism, propanoyl-CoA => succinyl-CoA	R02765;R09979	(2S)-ethylmalonyl-CoA epimerase, (2S)-Ethylmalonyl-CoA <=> (2R)-Ethylmalonyl-CoA;Methylmalonyl-CoA epimerase, (R)-Methylmalonyl-CoA <=> (S)-Methylmalonyl-CoA	RC00780;RC02739	C1c-C1c:*-*:C1a+C5a+C6a-C1a+C5a+C6a;C1c-C1c:*-*:C1b+C5a+C6a-C1b+C5a+C6a	ko00000;ko00001;ko00002;ko01000	Enzymes;KEGG modules;KEGG Orthology (KO)	Glyoxalase;Glyoxalase_2;Glyoxalase_3;Glyoxalase_4
2469	lcl|CP048261.1_prot_QST83545.1_5575	lcl|CP048261.1_prot_QST83545.1_5575	meaB	SRIM_028275	methylmalonyl Co-A mutase-associated GTPase MeaB	lcl|CP048261.1_prot_QST83545.1_5575 [gene=meaB] [locus_tag=SRIM_028275] [protein=methylmalonyl Co-A mutase-associated GTPase MeaB] [protein_id=QST83545.1] [location=6315924..6316892] [gbkey=CDS]	33.651	1	0	128.06	322	39.1	10	10	10	10	2GME8@201174|Actinobacteria	LAO AO transport system ATPase		E	METABOLISM	Amino acid transport and metabolism														ko:K07588	MMAA, argK, GTPase [EC:3.6.5.-]	MMAA, argK									ko00000;ko01000	Enzymes	ArgK;ATP_bind_1;CbiA;cobW;SRP54
2504	lcl|CP048261.1_prot_QST83631.1_5672	lcl|CP048261.1_prot_QST83631.1_5672		SRIM_028760	L-serine ammonia-lyase	lcl|CP048261.1_prot_QST83631.1_5672 [locus_tag=SRIM_028760] [protein=L-serine ammonia-lyase] [protein_id=QST83631.1] [location=complement(6434195..6435577)] [gbkey=CDS]	48.93	1	0	174.87	460	34.8	11	11	11	11	2GJPA@201174|Actinobacteria	L-serine dehydratase	sdaA	E	METABOLISM	Amino acid transport and metabolism							4.3.1.17	4	4.3	2001-03-04	Lyases.	Lyases. Carbon-nitrogen lyases.	Lyases. Carbon-nitrogen lyases. Ammonia-lyases.	ko:K01752	E4.3.1.17, sdaA, sdaB, tdcG, L-serine dehydratase [EC:4.3.1.17]	E4.3.1.17, sdaA, sdaB, tdcG	ko00260;ko00270;ko01100;ko01110;ko01130;ko01200;ko01230;map00260;map00270;map01100;map01110;map01130;map01200;map01230	Biosynthesis of amino acids;Biosynthesis of secondary metabolites;Carbon metabolism;Cysteine and methionine metabolism;Glycine, serine and threonine metabolism;Metabolic pathways			R00220;R00590	L-serine ammonia-lyase, L-Serine <=> Pyruvate + Ammonia;L-serine hydro-lyase, L-Serine <=> Dehydroalanine + H2O	RC00331;RC02600	C1a-C1b:*-O1a:C5a-C1c C5a-C1c:O5a+*-*+N1a:C1a+C6a-C1b+C6a O5a-O1a:C5a+*-*+C1b:*-*;C1b-C2a:O1a-*:C1c-C2c C1c-C2c:*-*:C1b+C6a+N1a-C2a+C6a+N1a	ko00000;ko00001;ko01000	Enzymes;KEGG Orthology (KO)	Alpha-amylase;SDH_alpha;SDH_beta
2505	lcl|CP048261.1_prot_QST83632.1_5673	lcl|CP048261.1_prot_QST83632.1_5673		SRIM_028765	APC family permease	lcl|CP048261.1_prot_QST83632.1_5673 [locus_tag=SRIM_028765] [protein=APC family permease] [protein_id=QST83632.1] [location=complement(6435700..6437394)] [gbkey=CDS]	58.573	1	0	154.2	564	4.1	1	1	1	1	2GJ75@201174|Actinobacteria	amino acid		E	METABOLISM	Amino acid transport and metabolism																											AA_permease;AA_permease_2
2506	lcl|CP048261.1_prot_QST83633.1_5674	lcl|CP048261.1_prot_QST83633.1_5674		SRIM_028770	serine hydroxymethyltransferase	lcl|CP048261.1_prot_QST83633.1_5674 [locus_tag=SRIM_028770] [protein=serine hydroxymethyltransferase] [protein_id=QST83633.1] [location=complement(6437779..6439038)] [gbkey=CDS]	44.908	1	0	323.31	419	74.5	27	27	27	27	2GK7U@201174|Actinobacteria	Catalyzes the reversible interconversion of serine and glycine with tetrahydrofolate (THF) serving as the one-carbon carrier. This reaction serves as the major source of one-carbon groups required for the biosynthesis of purines, thymidylate, methionine, and other important biomolecules. Also exhibits THF- independent aldolase activity toward beta-hydroxyamino acids, producing glycine and aldehyd…	glyA	E	METABOLISM	Amino acid transport and metabolism							2.1.2.1	2	2.1	2002-01-02	Transferases.	Transferases. Transferring one-carbon groups.	Transferases. Transferring one-carbon groups. Hydroxymethyl-, formyl- and related transferases.	ko:K00600	glyA, SHMT, glycine hydroxymethyltransferase [EC:2.1.2.1]	glyA, SHMT	ko00260;ko00460;ko00630;ko00670;ko00680;ko01100;ko01110;ko01120;ko01130;ko01200;ko01230;ko01523;map00260;map00460;map00630;map00670;map00680;map01100;map01110;map01120;map01130;map01200;map01230;map01523	Antifolate resistance;Biosynthesis of amino acids;Biosynthesis of secondary metabolites;Carbon metabolism;Cyanoamino acid metabolism;Glycine, serine and threonine metabolism;Glyoxylate and dicarboxylate metabolism;Metabolic pathways;Methane metabolism;Microbial metabolism in diverse environments;One carbon pool by folate	M00140;M00141;M00346;M00532	C1-unit interconversion, eukaryotes;C1-unit interconversion, prokaryotes;Formaldehyde assimilation, serine pathway;Photorespiration	R00945;R09099	5,10-Methylenetetrahydrofolate:glycine hydroxymethyltransferase, 5,10-Methylenetetrahydrofolate + Glycine + H2O <=> Tetrahydrofolate + L-Serine;5,10-methylenetetrahydromethanopterin:glycine hydroxymethyltransferase, L-Serine + 5,6,7,8-Tetrahydromethanopterin <=> 5,10-Methylenetetrahydromethanopterin + Glycine + H2O	RC00022;RC00112;RC01583;RC02958	C1b-C1c:*-C1b:C6a+N1a-C6a+N1a;C1b-C1x:C1c+O1a+*+*-*+*+N1y+N1y:*-*;N1b-N1y:*-C1x:C1b+C8y-C1x+C8y N1x-N1y:*-C1x:C1y+C8y-C1y+C8y;N1b-N1y:*-C1x:C1c+C8y-C1y+C8y N1x-N1y:*-C1x:C1y+C8y-C1y+C8y	ko00000;ko00001;ko00002;ko01000	Enzymes;KEGG modules;KEGG Orthology (KO)	Aminotran_1_2;Aminotran_5;Beta_elim_lyase;Cys_Met_Meta_PP;DegT_DnrJ_EryC1;SHMT
2507	lcl|CP048261.1_prot_QST83634.1_5675	lcl|CP048261.1_prot_QST83634.1_5675	gcvH	SRIM_028775	glycine cleavage system protein GcvH	lcl|CP048261.1_prot_QST83634.1_5675 [gene=gcvH] [locus_tag=SRIM_028775] [protein=glycine cleavage system protein GcvH] [protein_id=QST83634.1] [location=complement(6439094..6439468)] [gbkey=CDS]	13.221	1	0	21.485	124	21.8	2	2	2	2	2IKN2@201174|Actinobacteria	The glycine cleavage system catalyzes the degradation of glycine. The H protein shuttles the methylamine group of glycine from the P protein to the T protein	gcvH	E	METABOLISM	Amino acid transport and metabolism														ko:K02437	gcvH, GCSH, glycine cleavage system H protein	gcvH, GCSH	ko00260;ko00630;ko01100;ko01110;ko01130;ko01200;map00260;map00630;map01100;map01110;map01130;map01200	Biosynthesis of secondary metabolites;Carbon metabolism;Glycine, serine and threonine metabolism;Glyoxylate and dicarboxylate metabolism;Metabolic pathways	M00532	Photorespiration	R01221	glycine:NAD+ 2-oxidoreductase (tetrahydrofolate-methylene-adding), glycine cleavage system, Glycine + Tetrahydrofolate + NAD+ <=> 5,10-Methylenetetrahydrofolate + Ammonia + CO2 + NADH + H+	RC00022;RC02834	N0-N1a:*-C1b:*-*;N1b-N1y:*-C1x:C1b+C8y-C1x+C8y N1x-N1y:*-C1x:C1y+C8y-C1y+C8y	ko00000;ko00001;ko00002	KEGG modules;KEGG Orthology (KO)	Biotin_lipoyl;GCV_H
2508	lcl|CP048261.1_prot_QST83635.1_5676	lcl|CP048261.1_prot_QST83635.1_5676	gcvT	SRIM_028780	glycine cleavage system aminomethyltransferase GcvT	lcl|CP048261.1_prot_QST83635.1_5676 [gene=gcvT] [locus_tag=SRIM_028780] [protein=glycine cleavage system aminomethyltransferase GcvT] [protein_id=QST83635.1] [location=complement(6439557..6440723)] [gbkey=CDS]	40.638	1	0	323.31	388	65.5	16	16	16	16	2GJ47@201174|Actinobacteria	The glycine cleavage system catalyzes the degradation of glycine	gcvT	E	METABOLISM	Amino acid transport and metabolism							2.1.2.10	2	2.1	2002-01-02	Transferases.	Transferases. Transferring one-carbon groups.	Transferases. Transferring one-carbon groups. Hydroxymethyl-, formyl- and related transferases.	ko:K00605	gcvT, AMT, aminomethyltransferase [EC:2.1.2.10]	gcvT, AMT	ko00260;ko00630;ko00670;ko01100;ko01110;ko01130;ko01200;map00260;map00630;map00670;map01100;map01110;map01130;map01200	Biosynthesis of secondary metabolites;Carbon metabolism;Glycine, serine and threonine metabolism;Glyoxylate and dicarboxylate metabolism;Metabolic pathways;One carbon pool by folate	M00532	Photorespiration	R01221;R02300;R04125	[protein]-S8-aminomethyldihydrolipoyllysine:tetrahydrofolate aminomethyltransferase (ammonia-forming), [Protein]-S8-aminomethyldihydrolipoyllysine + Tetrahydrofolate <=> Dihydrolipoylprotein + 5,10-Methylenetetrahydrofolate + Ammonia;glycine:NAD+ 2-oxidoreductase (tetrahydrofolate-methylene-adding), glycine cleavage system, Glycine + Tetrahydrofolate + NAD+ <=> 5,10-Methylenetetrahydrofolate + Am…	RC00022;RC00069;RC00183;RC02834	C2x-C4a:N1y+*-*+O4a:N2y-N1y N1y-N1b:C2x-*:C1x+C8y-C1b+C8y N2y-N1y:*-*:C1y+C2x+C8y-C1y+C4a+C8y;N0-N1a:*-C1b:*-*;N1b-N1y:*-C1x:C1b+C8y-C1x+C8y N1x-N1y:*-C1x:C1y+C8y-C1y+C8y;S1a-S2a:*-C1b:C1b-C1b	ko00000;ko00001;ko00002;ko01000	Enzymes;KEGG modules;KEGG Orthology (KO)	GCV_T;GCV_T_C;SoxG
2511	lcl|CP048261.1_prot_QST83641.1_5682	lcl|CP048261.1_prot_QST83641.1_5682		SRIM_028810	ABC transporter substrate-binding protein	lcl|CP048261.1_prot_QST83641.1_5682 [locus_tag=SRIM_028810] [protein=ABC transporter substrate-binding protein] [protein_id=QST83641.1] [location=6446580..6448328] [gbkey=CDS]	63.311	1	0	37.202	582	13.7	7	7	7	7	2GJXH@201174|Actinobacteria	Extracellular solute-binding protein, family 5		E	METABOLISM	Amino acid transport and metabolism														ko:K02035	ABC.PE.S, peptide/nickel transport system substrate-binding protein	ABC.PE.S	ko02024;map02024	Quorum sensing	M00239						ko00000;ko00001;ko00002;ko02000	KEGG modules;KEGG Orthology (KO);Transporters	SBP_bac_5
2516	lcl|CP048261.1_prot_QST83654.1_5696	lcl|CP048261.1_prot_QST83654.1_5696		SRIM_028880	cysteine desulfurase	lcl|CP048261.1_prot_QST83654.1_5696 [locus_tag=SRIM_028880] [protein=cysteine desulfurase] [protein_id=QST83654.1] [location=6467014..6468183] [gbkey=CDS]	40.352	1	0	73.661	389	25.2	6	6	6	6	2GKUT@201174|Actinobacteria	Cysteine desulfurase	iscS	E	METABOLISM	Amino acid transport and metabolism			GO:0006790;GO:0008150;GO:0008152;GO:0009987;GO:0016043;GO:0016226;GO:0022607;GO:0031163;GO:0040007;GO:0044085;GO:0044237;GO:0051186;GO:0071840	biological_process;cellular component assembly;cellular component biogenesis;cellular component organization;cellular component organization or biogenesis;cellular metabolic process;cellular process;cofactor metabolic process;growth;iron-sulfur cluster assembly;metabolic process;metallo-sulfur cluster assembly;sulfur compound metabolic process	GO:0003674;GO:0003824;GO:0016740;GO:0016782;GO:0016783;GO:0031071	catalytic activity;cysteine desulfurase activity;molecular_function;sulfurtransferase activity;transferase activity;transferase activity, transferring sulfur-containing groups	2.8.1.7	2	2.8	2001-08-02	Transferases.	Transferases. Transferring sulfur-containing groups.	Transferases. Transferring sulfur-containing groups. Sulfurtransferases.	ko:K04487	iscS, NFS1, cysteine desulfurase [EC:2.8.1.7]	iscS, NFS1	ko00730;ko01100;ko04122;map00730;map01100;map04122	Metabolic pathways;Sulfur relay system;Thiamine metabolism			R07460;R11528;R11529	[enzyme]-S-sulfanylcysteine:sulfur-acceptor sulfurtransferase, [Enzyme]-S-sulfanylcysteine + [Protein]-L-cysteine <=> [Enzyme]-cysteine + [Protein]-S-sulfanyl-L-cysteine;L-cysteine:[enzyme]-cysteine sulfurtransferase, [Enzyme]-cysteine + L-Cysteine <=> [Enzyme]-S-sulfanylcysteine + L-Alanine;L-cysteine:sulfur-acceptor sulfurtransferase, L-Cysteine + [Protein]-L-cysteine <=> L-Alanine + [Protein]-…	RC01789;RC02313	C1a-C1b:*-S1a:C1c-C1c;S1a-S2a:*-S1a:C1b-C1b	ko00000;ko00001;ko01000;ko02048;ko03016;ko03029	Enzymes;KEGG Orthology (KO);Mitochondrial biogenesis;Prokaryotic defense system;Transfer RNA biogenesis	Aminotran_1_2;Aminotran_5;Beta_elim_lyase;DegT_DnrJ_EryC1;Pyridoxal_deC
2519	lcl|CP048261.1_prot_QST83659.1_5703	lcl|CP048261.1_prot_QST83659.1_5703	gdhA	SRIM_028915	NADP-specific glutamate dehydrogenase	lcl|CP048261.1_prot_QST83659.1_5703 [gene=gdhA] [locus_tag=SRIM_028915] [protein=NADP-specific glutamate dehydrogenase] [protein_id=QST83659.1] [location=6474638..6476020] [gbkey=CDS]	49.259	1	0	224.79	460	56.7	20	20	20	20	2GKXG@201174|Actinobacteria	Belongs to the Glu Leu Phe Val dehydrogenases family	gdhA	E	METABOLISM	Amino acid transport and metabolism							1.4.1.4	1	1.4	2001-04-01	Oxidoreductases.	Oxidoreductases. Acting on the CH-NH(2) group of donors.	Oxidoreductases. Acting on the CH-NH(2) group of donors. With NAD(+) or NADP(+) as acceptor.	ko:K00262	E1.4.1.4, gdhA, glutamate dehydrogenase (NADP+) [EC:1.4.1.4]	E1.4.1.4, gdhA	ko00220;ko00250;ko00910;ko01100;map00220;map00250;map00910;map01100	Alanine, aspartate and glutamate metabolism;Arginine biosynthesis;Metabolic pathways;Nitrogen metabolism			R00248	L-glutamate:NADP+ oxidoreductase (deaminating), L-Glutamate + NADP+ + H2O <=> 2-Oxoglutarate + Ammonia + NADPH + H+	RC00006;RC02799	C1c-C5a:N1a+*-*+O5a:C1b+C6a-C1b+C6a;N0-N1a:*-C1c:*-*	ko00000;ko00001;ko01000	Enzymes;KEGG Orthology (KO)	ELFV_dehydrog;ELFV_dehydrog_N
3633	lcl|CP048261.1_prot_QST86232.1_5706	lcl|CP048261.1_prot_QST86232.1_5706		SRIM_028930	methionine synthase	lcl|CP048261.1_prot_QST86232.1_5706 [locus_tag=SRIM_028930] [protein=methionine synthase] [protein_id=QST86232.1] [location=6477699..6478655] [gbkey=CDS]	33.202	1	0	79.723	318	20.8	5	5	5	5	2GMPS@201174|Actinobacteria	Methionine synthase		E	METABOLISM	Amino acid transport and metabolism																											Meth_synt_2
2531	lcl|CP048261.1_prot_QST83681.1_5730	lcl|CP048261.1_prot_QST83681.1_5730		SRIM_029050	acetolactate synthase large subunit	lcl|CP048261.1_prot_QST83681.1_5730 [locus_tag=SRIM_029050] [protein=acetolactate synthase large subunit] [protein_id=QST83681.1] [location=6510493..6512361] [gbkey=CDS]	65.519	1	0	167.31	622	37.1	17	17	17	17	2GKU4@201174|Actinobacteria	Acetolactate synthase	ilvB	E	METABOLISM	Amino acid transport and metabolism							2.2.1.6	2	2.2	2001-02-02	Transferases.	Transferases. Transferring aldehyde or ketonic groups.	Transferases. Transferring aldehyde or ketonic groups. Transketolases and transaldolases.	ko:K01652	E2.2.1.6L, ilvB, ilvG, ilvI, acetolactate synthase I/II/III large subunit [EC:2.2.1.6]	E2.2.1.6L, ilvB, ilvG, ilvI	ko00290;ko00650;ko00660;ko00770;ko01100;ko01110;ko01130;ko01210;ko01230;map00290;map00650;map00660;map00770;map01100;map01110;map01130;map01210;map01230	2-Oxocarboxylic acid metabolism;Biosynthesis of amino acids;Biosynthesis of secondary metabolites;Butanoate metabolism;C5-Branched dibasic acid metabolism;Metabolic pathways;Pantothenate and CoA biosynthesis;Valine, leucine and isoleucine biosynthesis	M00019;M00570	Isoleucine biosynthesis, threonine => 2-oxobutanoate => isoleucine;Valine/isoleucine biosynthesis, pyruvate => valine / 2-oxobutanoate => isoleucine	R00006;R00014;R00226;R03050;R04672;R04673;R08648	(S)-2-Aceto-2-hydroxybutanoate pyruvate-lyase (carboxylating), 2-Oxobutanoate + 2-(alpha-Hydroxyethyl)thiamine diphosphate <=> (S)-2-Aceto-2-hydroxybutanoate + Thiamin diphosphate;(S)-2-Acetolactate pyruvate-lyase (carboxylating), (S)-2-Acetolactate + Thiamin diphosphate <=> 2-(alpha-Hydroxyethyl)thiamine diphosphate + Pyruvate;2-Acetolactate pyruvate-lyase (carboxylating), 2-Acetolactate + Thiam…	RC00027;RC00106;RC01192;RC02744;RC02893	C1c-C5a:C8y+*-*+C1d:C1a+O1a-C1a+O5a;C1c-C5a:C8y+*-*+C6a:C1a+O1a-C1a+O5a;C1d-C5a:C5a-*:C1a+C6a+O1a-C1a+C6a+O5a;C1d-C5a:C5a-*:C1b+C6a+O1a-C1b+C6a+O5a;C8x-C8y:*-C1c:N5y+S2x-N5y+S2x	ko00000;ko00001;ko00002;ko01000	Enzymes;KEGG modules;KEGG Orthology (KO)	CO_dh;POR_N;TPP_enzyme_C;TPP_enzyme_M;TPP_enzyme_N
2532	lcl|CP048261.1_prot_QST83682.1_5731	lcl|CP048261.1_prot_QST83682.1_5731	ilvN	SRIM_029055	acetolactate synthase small subunit	lcl|CP048261.1_prot_QST83682.1_5731 [gene=ilvN] [locus_tag=SRIM_029055] [protein=acetolactate synthase small subunit] [protein_id=QST83682.1] [location=6512407..6512931] [gbkey=CDS]	18.895	1	0	127.2	174	60.3	9	9	9	9	2GJCH@201174|Actinobacteria	Acetolactate synthase	ilvN	E	METABOLISM	Amino acid transport and metabolism	GO:0005575;GO:0005618;GO:0005622;GO:0005623;GO:0005737;GO:0005829;GO:0005886;GO:0005948;GO:0016020;GO:0030312;GO:0032991;GO:0044424;GO:0044444;GO:0044464;GO:0071944;GO:1902494;GO:1990234	acetolactate synthase complex;catalytic complex;cell;cell part;cell periphery;cell wall;cellular_component;cytoplasm;cytoplasmic part;cytosol;external encapsulating structure;intracellular;intracellular part;membrane;plasma membrane;protein-containing complex;transferase complex	GO:0006082;GO:0006520;GO:0006549;GO:0006573;GO:0006807;GO:0008150;GO:0008152;GO:0008652;GO:0009058;GO:0009081;GO:0009082;GO:0009097;GO:0009099;GO:0009987;GO:0016053;GO:0019752;GO:0040007;GO:0043436;GO:0044237;GO:0044238;GO:0044249;GO:0044281;GO:0044283;GO:0046394;GO:0071704;GO:1901564;GO:1901566;GO:1901576;GO:1901605;GO:1901607	alpha-amino acid biosynthetic process;alpha-amino acid metabolic process;biological_process;biosynthetic process;branched-chain amino acid biosynthetic process;branched-chain amino acid metabolic process;carboxylic acid biosynthetic process;carboxylic acid metabolic process;cellular amino acid biosynthetic process;cellular amino acid metabolic process;cellular biosynthetic process;cellular metabo…	GO:0003674;GO:0003824;GO:0003984;GO:0016740;GO:0016744	acetolactate synthase activity;catalytic activity;molecular_function;transferase activity;transferase activity, transferring aldehyde or ketonic groups	2.2.1.6	2	2.2	2001-02-02	Transferases.	Transferases. Transferring aldehyde or ketonic groups.	Transferases. Transferring aldehyde or ketonic groups. Transketolases and transaldolases.	ko:K01653	E2.2.1.6S, ilvH, ilvN, acetolactate synthase I/III small subunit [EC:2.2.1.6]	E2.2.1.6S, ilvH, ilvN	ko00290;ko00650;ko00660;ko00770;ko01100;ko01110;ko01130;ko01210;ko01230;map00290;map00650;map00660;map00770;map01100;map01110;map01130;map01210;map01230	2-Oxocarboxylic acid metabolism;Biosynthesis of amino acids;Biosynthesis of secondary metabolites;Butanoate metabolism;C5-Branched dibasic acid metabolism;Metabolic pathways;Pantothenate and CoA biosynthesis;Valine, leucine and isoleucine biosynthesis	M00019;M00570	Isoleucine biosynthesis, threonine => 2-oxobutanoate => isoleucine;Valine/isoleucine biosynthesis, pyruvate => valine / 2-oxobutanoate => isoleucine	R00006;R00014;R00226;R03050;R04672;R04673;R08648	(S)-2-Aceto-2-hydroxybutanoate pyruvate-lyase (carboxylating), 2-Oxobutanoate + 2-(alpha-Hydroxyethyl)thiamine diphosphate <=> (S)-2-Aceto-2-hydroxybutanoate + Thiamin diphosphate;(S)-2-Acetolactate pyruvate-lyase (carboxylating), (S)-2-Acetolactate + Thiamin diphosphate <=> 2-(alpha-Hydroxyethyl)thiamine diphosphate + Pyruvate;2-Acetolactate pyruvate-lyase (carboxylating), 2-Acetolactate + Thiam…	RC00027;RC00106;RC01192;RC02744;RC02893	C1c-C5a:C8y+*-*+C1d:C1a+O1a-C1a+O5a;C1c-C5a:C8y+*-*+C6a:C1a+O1a-C1a+O5a;C1d-C5a:C5a-*:C1a+C6a+O1a-C1a+C6a+O5a;C1d-C5a:C5a-*:C1b+C6a+O1a-C1b+C6a+O5a;C8x-C8y:*-C1c:N5y+S2x-N5y+S2x	ko00000;ko00001;ko00002;ko01000	Enzymes;KEGG modules;KEGG Orthology (KO)	ACT;ACT_4;ACT_5;ALS_ss_C
2534	lcl|CP048261.1_prot_QST83684.1_5733	lcl|CP048261.1_prot_QST83684.1_5733		SRIM_029065	phosphoglycerate dehydrogenase	lcl|CP048261.1_prot_QST83684.1_5733 [locus_tag=SRIM_029065] [protein=phosphoglycerate dehydrogenase] [protein_id=QST83684.1] [location=6514333..6515925] [gbkey=CDS]	54.941	1	0	323.31	530	87.2	31	31	31	31	2GJGA@201174|Actinobacteria	Belongs to the D-isomer specific 2-hydroxyacid dehydrogenase family	serA	E	METABOLISM	Amino acid transport and metabolism							1.1.1.399;1.1.1.95	1	1.1	2001-01-01	Oxidoreductases.	Oxidoreductases. Acting on the CH-OH group of donors.	Oxidoreductases. Acting on the CH-OH group of donors. With NAD(+) or NADP(+) as acceptor.	ko:K00058	serA, PHGDH, D-3-phosphoglycerate dehydrogenase / 2-oxoglutarate reductase [EC:1.1.1.95 1.1.1.399]	serA, PHGDH	ko00260;ko00680;ko01100;ko01120;ko01130;ko01200;ko01230;map00260;map00680;map01100;map01120;map01130;map01200;map01230	Biosynthesis of amino acids;Carbon metabolism;Glycine, serine and threonine metabolism;Metabolic pathways;Methane metabolism;Microbial metabolism in diverse environments	M00020	Serine biosynthesis, glycerate-3P => serine	R01513	3-Phospho-D-glycerate:NAD+ 2-oxidoreductase, 3-Phospho-D-glycerate + NAD+ <=> 3-Phosphonooxypyruvate + NADH + H+	RC00031	C1c-C5a:*-*:C1b+C6a+O1a-C1b+C6a+O5a	ko00000;ko00001;ko00002;ko01000;ko04147	Enzymes;Exosome;KEGG modules;KEGG Orthology (KO)	2-Hacid_dh;2-Hacid_dh_C;ACT;AdoHcyase_NAD;F420_oxidored;IlvN;NAD_binding_2
2538	lcl|CP048261.1_prot_QST83688.1_5737	lcl|CP048261.1_prot_QST83688.1_5737		SRIM_029085	proline dehydrogenase	lcl|CP048261.1_prot_QST83688.1_5737 [locus_tag=SRIM_029085] [protein=proline dehydrogenase] [protein_id=QST83688.1] [location=6520321..6521247] [gbkey=CDS]	34.073	1	0	125.87	308	56.8	16	16	16	16	2GJTK@201174|Actinobacteria	Proline dehydrogenase		E	METABOLISM	Amino acid transport and metabolism														ko:K00318	PRODH, fadM, putB, proline dehydrogenase [EC:1.5.5.2]	PRODH, fadM, putB	ko00330;ko01100;ko01110;ko01130;map00330;map01100;map01110;map01130	Arginine and proline metabolism;Biosynthesis of secondary metabolites;Metabolic pathways			R10507	L-proline:(acceptor) oxidoreductase, L-Proline + FAD <=> (S)-1-Pyrroline-5-carboxylate + FADH2	RC00083	C1x-C2x:*-*:C1x+N1x-C1x+N2x N1x-N2x:*-*:C1x+C1y-C2x+C1y	ko00000;ko00001;ko01000	Enzymes;KEGG Orthology (KO)	Pro_dh
2543	lcl|CP048261.1_prot_QST83693.1_5742	lcl|CP048261.1_prot_QST83693.1_5742		SRIM_029110	branched-chain amino acid aminotransferase	lcl|CP048261.1_prot_QST83693.1_5742 [locus_tag=SRIM_029110] [protein=branched-chain amino acid aminotransferase] [protein_id=QST83693.1] [location=6527309..6528394] [gbkey=CDS]	39.093	1	0	161.99	361	37.4	11	11	11	11	2GKJ1@201174|Actinobacteria	Branched-chain amino acid aminotransferase	ilvE	E	METABOLISM	Amino acid transport and metabolism			GO:0000096;GO:0000097;GO:0006082;GO:0006464;GO:0006520;GO:0006555;GO:0006790;GO:0006807;GO:0008150;GO:0008152;GO:0008652;GO:0009058;GO:0009066;GO:0009067;GO:0009081;GO:0009082;GO:0009086;GO:0009987;GO:0016053;GO:0017144;GO:0018065;GO:0018193;GO:0018205;GO:0018272;GO:0018352;GO:0019538;GO:0019752;GO:0036211;GO:0040007;GO:0043094;GO:0043102;GO:0043170;GO:0043412;GO:0043436;GO:0044237;GO:0044238;GO:…	alpha-amino acid biosynthetic process;alpha-amino acid metabolic process;amino acid salvage;aspartate family amino acid biosynthetic process;aspartate family amino acid metabolic process;biological_process;biosynthetic process;branched-chain amino acid biosynthetic process;branched-chain amino acid metabolic process;carboxylic acid biosynthetic process;carboxylic acid metabolic process;cellular a…	GO:0003674;GO:0003824;GO:0004084;GO:0005488;GO:0008144;GO:0008483;GO:0016740;GO:0016769;GO:0019842;GO:0030170;GO:0036094;GO:0043167;GO:0043168;GO:0048037;GO:0050662;GO:0070279;GO:0097159;GO:1901363	anion binding;binding;branched-chain-amino-acid transaminase activity;catalytic activity;coenzyme binding;cofactor binding;drug binding;heterocyclic compound binding;ion binding;molecular_function;organic cyclic compound binding;pyridoxal phosphate binding;small molecule binding;transaminase activity;transferase activity;transferase activity, transferring nitrogenous groups;vitamin B6 binding;vit…	2.6.1.42	2	2.6	2001-06-02	Transferases.	Transferases. Transferring nitrogenous groups.	Transferases. Transferring nitrogenous groups. Transaminases.	ko:K00826	E2.6.1.42, ilvE, branched-chain amino acid aminotransferase [EC:2.6.1.42]	E2.6.1.42, ilvE	ko00270;ko00280;ko00290;ko00770;ko01100;ko01110;ko01130;ko01210;ko01230;map00270;map00280;map00290;map00770;map01100;map01110;map01130;map01210;map01230	2-Oxocarboxylic acid metabolism;Biosynthesis of amino acids;Biosynthesis of secondary metabolites;Cysteine and methionine metabolism;Metabolic pathways;Pantothenate and CoA biosynthesis;Valine, leucine and isoleucine biosynthesis;Valine, leucine and isoleucine degradation	M00019;M00036;M00119;M00570	Isoleucine biosynthesis, threonine => 2-oxobutanoate => isoleucine;Leucine degradation, leucine => acetoacetate + acetyl-CoA;Pantothenate biosynthesis, valine/L-aspartate => pantothenate;Valine/isoleucine biosynthesis, pyruvate => valine / 2-oxobutanoate => isoleucine	R01090;R01214;R02199;R10991	2-aminobutanoate:2-oxoglutarate aminotransferase, (S)-2-Aminobutanoate + 2-Oxoglutarate <=> 2-Oxobutanoate + L-Glutamate;L-Isoleucine:2-oxoglutarate aminotransferase, L-Isoleucine + 2-Oxoglutarate <=> (S)-3-Methyl-2-oxopentanoic acid + L-Glutamate;L-Leucine:2-oxoglutarate aminotransferase, L-Leucine + 2-Oxoglutarate <=> 4-Methyl-2-oxopentanoate + L-Glutamate;L-Valine:2-oxoglutarate aminotransfera…	RC00006;RC00036	C1c-C5a:N1a+*-*+O5a:C1b+C6a-C1b+C6a;C1c-C5a:N1a+*-*+O5a:C1c+C6a-C1c+C6a	ko00000;ko00001;ko00002;ko01000;ko01007	Amino acid related enzymes;Enzymes;KEGG modules;KEGG Orthology (KO)	Aminotran_4;DUF3665
2544	lcl|CP048261.1_prot_QST83697.1_5747	lcl|CP048261.1_prot_QST83697.1_5747		SRIM_029135	citramalate synthase	lcl|CP048261.1_prot_QST83697.1_5747 [locus_tag=SRIM_029135] [protein=citramalate synthase] [protein_id=QST83697.1] [location=6533541..6535151] [gbkey=CDS]	57.881	1	0	57.04	536	28.2	10	10	10	10	2GKYT@201174|Actinobacteria	Belongs to the alpha-IPM synthase homocitrate synthase family	leuA2	E	METABOLISM	Amino acid transport and metabolism							2.3.3.13	2	2.3	2003-03-02	Transferases.	Transferases. Acyltransferases.	Transferases. Acyltransferases. Acyl groups converted into alkyl groups on transfer.	ko:K01649	leuA, IMS, 2-isopropylmalate synthase [EC:2.3.3.13]	leuA, IMS	ko00290;ko00620;ko01100;ko01110;ko01210;ko01230;map00290;map00620;map01100;map01110;map01210;map01230	2-Oxocarboxylic acid metabolism;Biosynthesis of amino acids;Biosynthesis of secondary metabolites;Metabolic pathways;Pyruvate metabolism;Valine, leucine and isoleucine biosynthesis	M00432	Leucine biosynthesis, 2-oxoisovalerate => 2-oxoisocaproate	R01213	acetyl-CoA:3-methyl-2-oxobutanoate C-acetyltransferase (thioester-hydrolysing, carboxymethyl-forming), 3-Carboxy-3-hydroxy-4-methylpentanoate 3-methyl-2-oxobutanoate-lyase (CoA-acetylating), alpha-Isopropylmalate + CoA <=> Acetyl-CoA + 3-Methyl-2-oxobutanoic acid + H2O	RC00004;RC00470;RC02754	C1a-C1b:*-C1d:C5a-C6a C5a-C6a:S2a+*-*+O6a:C1a+O5a-C1b+O6a;C1d-C5a:C1b-*:C1c+C6a+O1a-C1c+C6a+O5a;S1a-S2a:*-C5a:C1b-C1b	br01601;ko00000;ko00001;ko00002;ko01000	Enzymes;Enzymes of 2-oxocarboxylic acid metabolism;KEGG modules;KEGG Orthology (KO)	HMGL-like;LeuA_dimer
2559	lcl|CP048261.1_prot_QST83725.1_5778;lcl|CP048261.1_prot_QST84018.1_6120	lcl|CP048261.1_prot_QST83725.1_5778	leuC	SRIM_029315	3-isopropylmalate dehydratase large subunit	lcl|CP048261.1_prot_QST83725.1_5778 [gene=leuC] [locus_tag=SRIM_029315] [protein=3-isopropylmalate dehydratase large subunit] [protein_id=QST83725.1] [location=6565585..6567015] [gbkey=CDS]	50.757	2	0	134.16	476;466	37.2	13	NaN	NaN	NaN	2GKT7@201174|Actinobacteria;2IC9D@201174|Actinobacteria	Aconitase family (aconitate hydratase);Catalyzes the isomerization between 2-isopropylmalate and 3-isopropylmalate, via the formation of 2-isopropylmaleate	leuC	E	METABOLISM	Amino acid transport and metabolism	GO:0005575;GO:0005618;GO:0005623;GO:0030312;GO:0044464;GO:0071944	cell;cell part;cell periphery;cell wall;cellular_component;external encapsulating structure					4.2.1.33;4.2.1.35	4	4.2	2001-02-04	Lyases.	Lyases. Carbon-oxygen lyases.	Lyases. Carbon-oxygen lyases. Hydro-lyases.	ko:K01703	leuC, IPMI-L, 3-isopropylmalate/(R)-2-methylmalate dehydratase large subunit [EC:4.2.1.33 4.2.1.35]	leuC, IPMI-L	ko00290;ko00660;ko00966;ko01100;ko01110;ko01210;ko01230;map00290;map00660;map00966;map01100;map01110;map01210;map01230	2-Oxocarboxylic acid metabolism;Biosynthesis of amino acids;Biosynthesis of secondary metabolites;C5-Branched dibasic acid metabolism;Glucosinolate biosynthesis;Metabolic pathways;Valine, leucine and isoleucine biosynthesis	M00432;M00535	Isoleucine biosynthesis, pyruvate => 2-oxobutanoate;Leucine biosynthesis, 2-oxoisovalerate => 2-oxoisocaproate	R03896;R03898;R03968;R04001;R08620;R08624;R08628;R08634;R08641;R08645;R10170	(2R,3S)-3-isopropylmalate hydro-lyase (2-isopropylmaleate-forming), (2R,3S)-3-Isopropylmalate <=> alpha-Isopropylmalate;(R)-2-Methylmalate hydro-lyase (2-methylmaleate-forming), (R)-2-Methylmalate <=> 2-Methylmaleate + H2O;2-(2'-methylthio)ethylmalate hydroxymutase, 2-(2'-Methylthio)ethylmalic acid <=> 3-(2'-Methylthio)ethylmalic acid;2-(3'-methylthio)butylmalate hydroxymutase, 2-(4'-Methylthio)b…	RC00497;RC00976;RC00977;RC01041;RC01046;RC03072	C1b-C1c:*-O1a:C1d+C6a-C1c+C6a C1d-C1c:O1a-*:C1b+C1b+C6a-C1b+C1c+C6a O1a-O1a:C1d+*-*+C1c:*-*;C1b-C1c:*-O1a:C1d+C6a-C1c+C6a C1d-C1c:O1a-*:C1b+C1c+C6a-C1c+C1c+C6a O1a-O1a:C1d+*-*+C1c:*-*;C1b-C2b:*-*:C1d+C6a-C2c+C6a C1d-C2c:O1a-*:C1a+C1b+C6a-C1a+C2b+C6a;C1b-C2b:*-*:C1d+C6a-C2c+C6a C1d-C2c:O1a-*:C1b+C1c+C6a-C2b+C1c+C6a;C1c-C2b:O1a-*:C1c+C6a-C2c+C6a C1c-C2c:*-*:C1a+C1c+C6a-C1a+C2b+C6a;C1c-C2b:O1a-*:C1c…	br01601;ko00000;ko00001;ko00002;ko01000	Enzymes;Enzymes of 2-oxocarboxylic acid metabolism;KEGG modules;KEGG Orthology (KO)	Aconitase
2560	lcl|CP048261.1_prot_QST83726.1_5779	lcl|CP048261.1_prot_QST83726.1_5779	leuD	SRIM_029320	3-isopropylmalate dehydratase small subunit	lcl|CP048261.1_prot_QST83726.1_5779 [gene=leuD] [locus_tag=SRIM_029320] [protein=3-isopropylmalate dehydratase small subunit] [protein_id=QST83726.1] [location=6567019..6567612] [gbkey=CDS]	21.936	1	0	148.02	197	73.6	10	10	10	10	2GJ8Z@201174|Actinobacteria	Catalyzes the isomerization between 2-isopropylmalate and 3-isopropylmalate, via the formation of 2-isopropylmaleate	leuD	E	METABOLISM	Amino acid transport and metabolism	GO:0005575;GO:0005623;GO:0005886;GO:0016020;GO:0044464;GO:0071944	cell;cell part;cell periphery;cellular_component;membrane;plasma membrane	GO:0006082;GO:0006520;GO:0006551;GO:0006807;GO:0008150;GO:0008152;GO:0008652;GO:0009058;GO:0009081;GO:0009082;GO:0009098;GO:0009987;GO:0016053;GO:0019752;GO:0040007;GO:0043436;GO:0044237;GO:0044238;GO:0044249;GO:0044281;GO:0044283;GO:0046394;GO:0071704;GO:1901564;GO:1901566;GO:1901576;GO:1901605;GO:1901607	alpha-amino acid biosynthetic process;alpha-amino acid metabolic process;biological_process;biosynthetic process;branched-chain amino acid biosynthetic process;branched-chain amino acid metabolic process;carboxylic acid biosynthetic process;carboxylic acid metabolic process;cellular amino acid biosynthetic process;cellular amino acid metabolic process;cellular biosynthetic process;cellular metabo…			4.2.1.33;4.2.1.35	4	4.2	2001-02-04	Lyases.	Lyases. Carbon-oxygen lyases.	Lyases. Carbon-oxygen lyases. Hydro-lyases.	ko:K01704	leuD, IPMI-S, 3-isopropylmalate/(R)-2-methylmalate dehydratase small subunit [EC:4.2.1.33 4.2.1.35]	leuD, IPMI-S	ko00290;ko00660;ko01100;ko01110;ko01210;ko01230;map00290;map00660;map01100;map01110;map01210;map01230	2-Oxocarboxylic acid metabolism;Biosynthesis of amino acids;Biosynthesis of secondary metabolites;C5-Branched dibasic acid metabolism;Metabolic pathways;Valine, leucine and isoleucine biosynthesis	M00432;M00535	Isoleucine biosynthesis, pyruvate => 2-oxobutanoate;Leucine biosynthesis, 2-oxoisovalerate => 2-oxoisocaproate	R03896;R03898;R03968;R04001;R10170	(2R,3S)-3-isopropylmalate hydro-lyase (2-isopropylmaleate-forming), (2R,3S)-3-Isopropylmalate <=> alpha-Isopropylmalate;(R)-2-Methylmalate hydro-lyase (2-methylmaleate-forming), (R)-2-Methylmalate <=> 2-Methylmaleate + H2O;2-Isopropylmalate hydro-lyase, alpha-Isopropylmalate <=> 2-Isopropylmaleate + H2O;2-methylmaleate hydratase, D-erythro-3-methylmalate hydro-lyase (2-methylmaleate-forming), 2-M…	RC00976;RC00977;RC01041;RC01046;RC03072	C1b-C1c:*-O1a:C1d+C6a-C1c+C6a C1d-C1c:O1a-*:C1b+C1c+C6a-C1c+C1c+C6a O1a-O1a:C1d+*-*+C1c:*-*;C1b-C2b:*-*:C1d+C6a-C2c+C6a C1d-C2c:O1a-*:C1a+C1b+C6a-C1a+C2b+C6a;C1b-C2b:*-*:C1d+C6a-C2c+C6a C1d-C2c:O1a-*:C1b+C1c+C6a-C2b+C1c+C6a;C1c-C2b:O1a-*:C1c+C6a-C2c+C6a C1c-C2c:*-*:C1a+C1c+C6a-C1a+C2b+C6a;C1c-C2b:O1a-*:C1c+C6a-C2c+C6a C1c-C2c:*-*:C1c+C1c+C6a-C1c+C2b+C6a	br01601;ko00000;ko00001;ko00002;ko01000	Enzymes;Enzymes of 2-oxocarboxylic acid metabolism;KEGG modules;KEGG Orthology (KO)	Aconitase;Aconitase_C
2604	lcl|CP048261.1_prot_QST83791.1_5855	lcl|CP048261.1_prot_QST83791.1_5855		SRIM_029700	ABC transporter ATP-binding protein	lcl|CP048261.1_prot_QST83791.1_5855 [locus_tag=SRIM_029700] [protein=ABC transporter ATP-binding protein] [protein_id=QST83791.1] [location=6649450..6650511] [gbkey=CDS]	37.744	1	0	41.604	353	29.5	8	8	8	8	2GJCM@201174|Actinobacteria	Belongs to the ABC transporter superfamily	fbpC	E	METABOLISM	Amino acid transport and metabolism														ko:K02052;ko:K02062	ABC.SP.A, putative spermidine/putrescine transport system ATP-binding protein;thiQ, thiamine transport system ATP-binding protein [EC:7.6.2.15]	ABC.SP.A;thiQ	ko02010;ko02024;map02010;map02024	ABC transporters;Quorum sensing	M00191;M00193						ko00000;ko00001;ko00002;ko02000	KEGG modules;KEGG Orthology (KO);Transporters	AAA;AAA_16;AAA_21;AAA_29;ABC_tran;NUDIX;TOBE;TOBE_2
3643	lcl|CP048261.1_prot_QST86248.1_5875	lcl|CP048261.1_prot_QST86248.1_5875		SRIM_029800	FAD-dependent oxidoreductase	lcl|CP048261.1_prot_QST86248.1_5875 [locus_tag=SRIM_029800] [protein=FAD-dependent oxidoreductase] [protein_id=QST86248.1] [location=6672281..6673681] [gbkey=CDS]	51.103	1	0.00031656	6.4339	466	3.4	1	1	1	1	2GJQ9@201174|Actinobacteria	FAD dependent oxidoreductase		E	METABOLISM	Amino acid transport and metabolism																											DAO;FAD_binding_2;NAD_binding_8
2614	lcl|CP048261.1_prot_QST83821.1_5888	lcl|CP048261.1_prot_QST83821.1_5888	gabT	SRIM_029865	4-aminobutyrate--2-oxoglutarate transaminase	lcl|CP048261.1_prot_QST83821.1_5888 [gene=gabT] [locus_tag=SRIM_029865] [protein=4-aminobutyrate--2-oxoglutarate transaminase] [protein_id=QST83821.1] [location=complement(6686968..6688317)] [gbkey=CDS]	47.155	1	0	323.31	449	55.2	22	22	22	22	2GIS9@201174|Actinobacteria	Belongs to the class-III pyridoxal-phosphate-dependent aminotransferase family	gabT	E	METABOLISM	Amino acid transport and metabolism							2.6.1.19;2.6.1.22	2	2.6	2001-06-02	Transferases.	Transferases. Transferring nitrogenous groups.	Transferases. Transferring nitrogenous groups. Transaminases.	ko:K07250	gabT, 4-aminobutyrate aminotransferase / (S)-3-amino-2-methylpropionate transaminase / 5-aminovalerate transaminase [EC:2.6.1.19 2.6.1.22 2.6.1.48]	gabT	ko00250;ko00280;ko00410;ko00640;ko00650;ko01100;ko01120;map00250;map00280;map00410;map00640;map00650;map01100;map01120	Alanine, aspartate and glutamate metabolism;beta-Alanine metabolism;Butanoate metabolism;Metabolic pathways;Microbial metabolism in diverse environments;Propanoate metabolism;Valine, leucine and isoleucine degradation	M00027	GABA (gamma-Aminobutyrate) shunt	R00908;R01648;R04188	4-aminobutanoate:2-oxoglutarate aminotransferase, 4-Aminobutanoate + 2-Oxoglutarate <=> Succinate semialdehyde + L-Glutamate;beta-alanine:2-oxoglutarate aminotransferase, beta-Alanine + 2-Oxoglutarate <=> 3-Oxopropanoate + L-Glutamate;L-3-amino-isobutanoate:2-oxoglutarate aminotransferase, L-3-Aminoisobutanoate + 2-Oxoglutarate <=> (S)-Methylmalonate semialdehyde + L-Glutamate	RC00006;RC00062;RC00160	C1b-C4a:N1a+*-*+O4a:C1b-C1b;C1b-C4a:N1a+*-*+O4a:C1c-C1c;C1c-C5a:N1a+*-*+O5a:C1b+C6a-C1b+C6a	ko00000;ko00001;ko00002;ko01000;ko01007	Amino acid related enzymes;Enzymes;KEGG modules;KEGG Orthology (KO)	Aminotran_1_2;Aminotran_3
2656	lcl|CP048261.1_prot_QST83870.1_5943	lcl|CP048261.1_prot_QST83870.1_5943		SRIM_030140	4-hydroxy-tetrahydrodipicolinate reductase	lcl|CP048261.1_prot_QST83870.1_5943 [locus_tag=SRIM_030140] [protein=4-hydroxy-tetrahydrodipicolinate reductase] [protein_id=QST83870.1] [location=6758817..6759569] [gbkey=CDS]	26.255	1	0	170.32	250	70.4	14	14	13	13	2GM2T@201174|Actinobacteria	Catalyzes the conversion of 4-hydroxy- tetrahydrodipicolinate (HTPA) to tetrahydrodipicolinate	dapB	E	METABOLISM	Amino acid transport and metabolism	GO:0005575;GO:0005622;GO:0005623;GO:0005737;GO:0005829;GO:0044424;GO:0044444;GO:0044464	cell;cell part;cellular_component;cytoplasm;cytoplasmic part;cytosol;intracellular;intracellular part	GO:0006082;GO:0006520;GO:0006807;GO:0008150;GO:0008152;GO:0008652;GO:0009058;GO:0009987;GO:0016053;GO:0019752;GO:0019877;GO:0043436;GO:0043648;GO:0043650;GO:0044237;GO:0044238;GO:0044249;GO:0044281;GO:0044283;GO:0046394;GO:0046451;GO:0055114;GO:0071704;GO:1901564;GO:1901566;GO:1901576	biological_process;biosynthetic process;carboxylic acid biosynthetic process;carboxylic acid metabolic process;cellular amino acid biosynthetic process;cellular amino acid metabolic process;cellular biosynthetic process;cellular metabolic process;cellular process;diaminopimelate biosynthetic process;diaminopimelate metabolic process;dicarboxylic acid biosynthetic process;dicarboxylic acid metabol…	GO:0003674;GO:0003824;GO:0008839;GO:0016491;GO:0016627;GO:0016628	4-hydroxy-tetrahydrodipicolinate reductase;catalytic activity;molecular_function;oxidoreductase activity;oxidoreductase activity, acting on the CH-CH group of donors;oxidoreductase activity, acting on the CH-CH group of donors, NAD or NADP as acceptor	1.17.1.8	1	1.17	1.17.1	Oxidoreductases.	Oxidoreductases. Acting on CH or CH(2) groups.	Oxidoreductases. Acting on CH or CH(2) groups. With NAD(+) or NADP(+) as acceptor.	ko:K00215	dapB, 4-hydroxy-tetrahydrodipicolinate reductase [EC:1.17.1.8]	dapB	ko00261;ko00300;ko01100;ko01110;ko01120;ko01130;ko01230;map00261;map00300;map01100;map01110;map01120;map01130;map01230	Biosynthesis of amino acids;Biosynthesis of secondary metabolites;Lysine biosynthesis;Metabolic pathways;Microbial metabolism in diverse environments;Monobactam biosynthesis	M00016;M00525;M00526;M00527	Lysine biosynthesis, acetyl-DAP pathway, aspartate => lysine;Lysine biosynthesis, DAP aminotransferase pathway, aspartate => lysine;Lysine biosynthesis, DAP dehydrogenase pathway, aspartate => lysine;Lysine biosynthesis, succinyl-DAP pathway, aspartate => lysine	R04198;R04199	2,3,4,5-tetrahydrodipicolinate:NAD+ 4-oxidoreductase, 2,3,4,5-Tetrahydrodipicolinate + NAD+ + H2O <=> (2S,4S)-4-Hydroxy-2,3,4,5-tetrahydrodipicolinate + NADH + H+;2,3,4,5-tetrahydrodipicolinate:NADP+ 4-oxidoreductase, 2,3,4,5-Tetrahydrodipicolinate + NADP+ + H2O <=> (2S,4S)-4-Hydroxy-2,3,4,5-tetrahydrodipicolinate + NADPH + H+	RC00478	C1x-C1y:*-O1a:C1x+C1x-C1x+C1x	ko00000;ko00001;ko00002;ko01000	Enzymes;KEGG modules;KEGG Orthology (KO)	CoA_binding_2;DapB_C;DapB_N;NAD_binding_3;Semialdhyde_dh
2660	lcl|CP048261.1_prot_QST83875.1_5948	lcl|CP048261.1_prot_QST83875.1_5948	dapA	SRIM_030165	4-hydroxy-tetrahydrodipicolinate synthase	lcl|CP048261.1_prot_QST83875.1_5948 [gene=dapA] [locus_tag=SRIM_030165] [protein=4-hydroxy-tetrahydrodipicolinate synthase] [protein_id=QST83875.1] [location=6762264..6763163] [gbkey=CDS]	31.294	1	0	323.31	299	58.5	17	17	17	17	2GJ34@201174|Actinobacteria	Catalyzes the condensation of (S)-aspartate-beta- semialdehyde (S)-ASA and pyruvate to 4-hydroxy- tetrahydrodipicolinate (HTPA)	dapA	E	METABOLISM	Amino acid transport and metabolism							4.3.3.7	4	4.3	2003-03-04	Lyases.	Lyases. Carbon-nitrogen lyases.	Lyases. Carbon-nitrogen lyases. Amine-lyases.	ko:K01714	dapA, 4-hydroxy-tetrahydrodipicolinate synthase [EC:4.3.3.7]	dapA	ko00261;ko00300;ko01100;ko01110;ko01120;ko01130;ko01230;map00261;map00300;map01100;map01110;map01120;map01130;map01230	Biosynthesis of amino acids;Biosynthesis of secondary metabolites;Lysine biosynthesis;Metabolic pathways;Microbial metabolism in diverse environments;Monobactam biosynthesis	M00016;M00525;M00526;M00527	Lysine biosynthesis, acetyl-DAP pathway, aspartate => lysine;Lysine biosynthesis, DAP aminotransferase pathway, aspartate => lysine;Lysine biosynthesis, DAP dehydrogenase pathway, aspartate => lysine;Lysine biosynthesis, succinyl-DAP pathway, aspartate => lysine	R10147	L-aspartate-4-semialdehyde hydro-lyase [adding pyruvate and cyclizing, (2S,4S)-4-hydroxy-2,3,4,5-tetrahydrodipicolinate-forming], L-Aspartate 4-semialdehyde + Pyruvate <=> (2S,4S)-4-Hydroxy-2,3,4,5-tetrahydrodipicolinate + H2O	RC03062;RC03063	C1a-C1x:*-C1y:C5a-C2y C5a-C2y:O5a+*-*+N2x:C1a+C6a-C1x+C6a;C1y-C4a:C1x-*:C1x+O1a-C1b+O4a N2x-N1a:C2y-*:C1y-C1c	ko00000;ko00001;ko00002;ko01000	Enzymes;KEGG modules;KEGG Orthology (KO)	DHDPS
2662	lcl|CP048261.1_prot_QST83877.1_5950	lcl|CP048261.1_prot_QST83877.1_5950		SRIM_030190	DegT/DnrJ/EryC1/StrS aminotransferase	lcl|CP048261.1_prot_QST83877.1_5950 [locus_tag=SRIM_030190] [protein=DegT/DnrJ/EryC1/StrS aminotransferase] [protein_id=QST83877.1] [location=6770921..6771607] [gbkey=CDS]	24.653	1	0.0017296	3.8397	228	9.2	1	1	1	1	2GKD7@201174|Actinobacteria	Belongs to the DegT DnrJ EryC1 family		E	METABOLISM	Amino acid transport and metabolism																											DegT_DnrJ_EryC1
2679	lcl|CP048261.1_prot_QST83903.1_5981	lcl|CP048261.1_prot_QST83903.1_5981		SRIM_030350	amino acid ABC transporter permease	lcl|CP048261.1_prot_QST83903.1_5981 [locus_tag=SRIM_030350] [protein=amino acid ABC transporter permease] [protein_id=QST83903.1] [location=complement(6813703..6814668)] [gbkey=CDS]	34.169	1	0	7.8459	321	7.8	2	2	2	2	2GNBH@201174|Actinobacteria	ABC transporter	gluD	E	METABOLISM	Amino acid transport and metabolism														ko:K10007	gluD, glutamate transport system permease protein	gluD	ko02010;map02010	ABC transporters	M00233						ko00000;ko00001;ko00002;ko02000	KEGG modules;KEGG Orthology (KO);Transporters	BPD_transp_1
2680	lcl|CP048261.1_prot_QST83904.1_5982	lcl|CP048261.1_prot_QST83904.1_5982		SRIM_030355	amino acid ABC transporter permease	lcl|CP048261.1_prot_QST83904.1_5982 [locus_tag=SRIM_030355] [protein=amino acid ABC transporter permease] [protein_id=QST83904.1] [location=complement(6814665..6815312)] [gbkey=CDS]	23.268	1	0	17.976	215	16.3	3	3	3	3	2GNUR@201174|Actinobacteria	amino acid ABC transporter		E	METABOLISM	Amino acid transport and metabolism														ko:K10006	gluC, glutamate transport system permease protein	gluC	ko02010;map02010	ABC transporters	M00233						ko00000;ko00001;ko00002;ko02000	KEGG modules;KEGG Orthology (KO);Transporters	BPD_transp_1
2682	lcl|CP048261.1_prot_QST83906.1_5984;lcl|CP048261.1_prot_QST84368.1_6535	lcl|CP048261.1_prot_QST83906.1_5984		SRIM_030365	amino acid ABC transporter ATP-binding protein	lcl|CP048261.1_prot_QST83906.1_5984 [locus_tag=SRIM_030365] [protein=amino acid ABC transporter ATP-binding protein] [protein_id=QST83906.1] [location=complement(6816544..6817329)] [gbkey=CDS]	28.583	2	0	103.09	261;247	54	10	NaN	NaN	NaN	2GIZW@201174|Actinobacteria	ABC transporter, ATP-binding protein	gluA;gluA1	E	METABOLISM	Amino acid transport and metabolism														ko:K10008	gluA, glutamate transport system ATP-binding protein [EC:7.4.2.1]	gluA	ko02010;map02010	ABC transporters	M00233						ko00000;ko00001;ko00002;ko01000;ko02000	Enzymes;KEGG modules;KEGG Orthology (KO);Transporters	AAA_17;AAA_21;AAA_22;ABC_tran;SMC_N
2687	lcl|CP048261.1_prot_QST83917.1_5996	lcl|CP048261.1_prot_QST83917.1_5996		SRIM_030425	diaminopimelate epimerase	lcl|CP048261.1_prot_QST83917.1_5996 [locus_tag=SRIM_030425] [protein=diaminopimelate epimerase] [protein_id=QST83917.1] [location=6828194..6829135] [gbkey=CDS]	32.084	1	0	93.24	313	39.9	8	8	8	8	2GKUD@201174|Actinobacteria	Catalyzes the stereoinversion of LL-2,6- diaminoheptanedioate (L,L-DAP) to meso-diaminoheptanedioate (meso- DAP), a precursor of L-lysine and an essential component of the bacterial peptidoglycan	dapF	E	METABOLISM	Amino acid transport and metabolism	GO:0005575;GO:0005622;GO:0005623;GO:0005737;GO:0005829;GO:0005886;GO:0016020;GO:0044424;GO:0044444;GO:0044464;GO:0071944	cell;cell part;cell periphery;cellular_component;cytoplasm;cytoplasmic part;cytosol;intracellular;intracellular part;membrane;plasma membrane	GO:0006082;GO:0006520;GO:0006553;GO:0006807;GO:0008150;GO:0008152;GO:0008652;GO:0009058;GO:0009066;GO:0009067;GO:0009085;GO:0009089;GO:0009987;GO:0016053;GO:0019752;GO:0040007;GO:0043436;GO:0043648;GO:0044237;GO:0044238;GO:0044249;GO:0044281;GO:0044283;GO:0046394;GO:0046451;GO:0071704;GO:1901564;GO:1901566;GO:1901576;GO:1901605;GO:1901607	alpha-amino acid biosynthetic process;alpha-amino acid metabolic process;aspartate family amino acid biosynthetic process;aspartate family amino acid metabolic process;biological_process;biosynthetic process;carboxylic acid biosynthetic process;carboxylic acid metabolic process;cellular amino acid biosynthetic process;cellular amino acid metabolic process;cellular biosynthetic process;cellular me…	GO:0003674;GO:0003824;GO:0008837;GO:0016853;GO:0016854;GO:0016855;GO:0036361;GO:0047661	amino-acid racemase activity;catalytic activity;diaminopimelate epimerase activity;isomerase activity;molecular_function;racemase activity, acting on amino acids and derivatives;racemase and epimerase activity;racemase and epimerase activity, acting on amino acids and derivatives	5.1.1.7	5	5.1	2001-01-05	Isomerases.	Isomerases. Racemases and epimerases.	Isomerases. Racemases and epimerases. Acting on amino acids and derivatives.	ko:K01778	dapF, diaminopimelate epimerase [EC:5.1.1.7]	dapF	ko00300;ko01100;ko01110;ko01120;ko01130;ko01230;map00300;map01100;map01110;map01120;map01130;map01230	Biosynthesis of amino acids;Biosynthesis of secondary metabolites;Lysine biosynthesis;Metabolic pathways;Microbial metabolism in diverse environments	M00016;M00525;M00527	Lysine biosynthesis, acetyl-DAP pathway, aspartate => lysine;Lysine biosynthesis, DAP aminotransferase pathway, aspartate => lysine;Lysine biosynthesis, succinyl-DAP pathway, aspartate => lysine	R02735	LL-2,6-Diaminoheptanedioate 2-epimerase, LL-2,6-Diaminoheptanedioate <=> meso-2,6-Diaminoheptanedioate	RC00302	C1c-C1c:*-*:C1b+C6a+N1a-C1b+C6a+N1a	ko00000;ko00001;ko00002;ko01000	Enzymes;KEGG modules;KEGG Orthology (KO)	DAP_epimerase;PhzC-PhzF;Pro_racemase
2689	lcl|CP048261.1_prot_QST83921.1_6000	lcl|CP048261.1_prot_QST83921.1_6000		SRIM_030445	hypothetical protein	lcl|CP048261.1_prot_QST83921.1_6000 [locus_tag=SRIM_030445] [protein=hypothetical protein] [protein_id=QST83921.1] [location=complement(6835294..6836481)] [gbkey=CDS]	41.716	1	0	98.447	395	40	12	12	12	12	2GJVS@201174|Actinobacteria	Belongs to the glycosyl hydrolase 3 family		E	METABOLISM	Amino acid transport and metabolism																											Trypsin_2
2695	lcl|CP048261.1_prot_QST83929.1_6010	lcl|CP048261.1_prot_QST83929.1_6010		SRIM_030495	glyoxalase/bleomycin resistance/extradiol dioxygenase family protein	lcl|CP048261.1_prot_QST83929.1_6010 [locus_tag=SRIM_030495] [protein=glyoxalase/bleomycin resistance/extradiol dioxygenase family protein] [protein_id=QST83929.1] [location=complement(6852599..6853003)] [gbkey=CDS]	14.567	1	0	8.597	134	40.3	4	4	4	4	2IFPW@201174|Actinobacteria	Glyoxalase/Bleomycin resistance protein/Dioxygenase superfamily		E	METABOLISM	Amino acid transport and metabolism																											Glyoxalase;Glyoxalase_2
2744	lcl|CP048261.1_prot_QST83994.1_6087	lcl|CP048261.1_prot_QST83994.1_6087		SRIM_030880	APC family permease	lcl|CP048261.1_prot_QST83994.1_6087 [locus_tag=SRIM_030880] [protein=APC family permease] [protein_id=QST83994.1] [location=6950233..6952284] [gbkey=CDS]	73.791	1	0	25.81	683	17.4	9	9	9	9	2GK5V@201174|Actinobacteria	amino acid		E	METABOLISM	Amino acid transport and metabolism																											AA_permease_2
3656	lcl|CP048261.1_prot_QST86278.1_6102	lcl|CP048261.1_prot_QST86278.1_6102		SRIM_030955	2-isopropylmalate synthase	lcl|CP048261.1_prot_QST86278.1_6102 [locus_tag=SRIM_030955] [protein=2-isopropylmalate synthase] [protein_id=QST86278.1] [location=complement(6992607..6994211)] [gbkey=CDS]	58.853	1	0	15.72	534	9.7	4	4	4	4	2GISX@201174|Actinobacteria	Catalyzes the condensation of the acetyl group of acetyl-CoA with 3-methyl-2-oxobutanoate (2-oxoisovalerate) to form 3-carboxy-3-hydroxy-4-methylpentanoate (2-isopropylmalate)	leuA	E	METABOLISM	Amino acid transport and metabolism							2.3.3.13	2	2.3	2003-03-02	Transferases.	Transferases. Acyltransferases.	Transferases. Acyltransferases. Acyl groups converted into alkyl groups on transfer.	ko:K01649	leuA, IMS, 2-isopropylmalate synthase [EC:2.3.3.13]	leuA, IMS	ko00290;ko00620;ko01100;ko01110;ko01210;ko01230;map00290;map00620;map01100;map01110;map01210;map01230	2-Oxocarboxylic acid metabolism;Biosynthesis of amino acids;Biosynthesis of secondary metabolites;Metabolic pathways;Pyruvate metabolism;Valine, leucine and isoleucine biosynthesis	M00432	Leucine biosynthesis, 2-oxoisovalerate => 2-oxoisocaproate	R01213	acetyl-CoA:3-methyl-2-oxobutanoate C-acetyltransferase (thioester-hydrolysing, carboxymethyl-forming), 3-Carboxy-3-hydroxy-4-methylpentanoate 3-methyl-2-oxobutanoate-lyase (CoA-acetylating), alpha-Isopropylmalate + CoA <=> Acetyl-CoA + 3-Methyl-2-oxobutanoic acid + H2O	RC00004;RC00470;RC02754	C1a-C1b:*-C1d:C5a-C6a C5a-C6a:S2a+*-*+O6a:C1a+O5a-C1b+O6a;C1d-C5a:C1b-*:C1c+C6a+O1a-C1c+C6a+O5a;S1a-S2a:*-C5a:C1b-C1b	br01601;ko00000;ko00001;ko00002;ko01000	Enzymes;Enzymes of 2-oxocarboxylic acid metabolism;KEGG modules;KEGG Orthology (KO)	HMGL-like;LeuA_dimer
2751	lcl|CP048261.1_prot_QST84017.1_6119	lcl|CP048261.1_prot_QST84017.1_6119	leuD	SRIM_031040	3-isopropylmalate dehydratase small subunit	lcl|CP048261.1_prot_QST84017.1_6119 [gene=leuD] [locus_tag=SRIM_031040] [protein=3-isopropylmalate dehydratase small subunit] [protein_id=QST84017.1] [location=complement(7034413..7035039)] [gbkey=CDS]	23.088	1	0.00089793	4.7577	208	8.2	2	2	2	2	2IGV3@201174|Actinobacteria	Catalyzes the isomerization between 2-isopropylmalate and 3-isopropylmalate, via the formation of 2-isopropylmaleate		E	METABOLISM	Amino acid transport and metabolism							4.2.1.33;4.2.1.35	4	4.2	2001-02-04	Lyases.	Lyases. Carbon-oxygen lyases.	Lyases. Carbon-oxygen lyases. Hydro-lyases.	ko:K01704	leuD, IPMI-S, 3-isopropylmalate/(R)-2-methylmalate dehydratase small subunit [EC:4.2.1.33 4.2.1.35]	leuD, IPMI-S	ko00290;ko00660;ko01100;ko01110;ko01210;ko01230;map00290;map00660;map01100;map01110;map01210;map01230	2-Oxocarboxylic acid metabolism;Biosynthesis of amino acids;Biosynthesis of secondary metabolites;C5-Branched dibasic acid metabolism;Metabolic pathways;Valine, leucine and isoleucine biosynthesis	M00432;M00535	Isoleucine biosynthesis, pyruvate => 2-oxobutanoate;Leucine biosynthesis, 2-oxoisovalerate => 2-oxoisocaproate	R03896;R03898;R03968;R04001;R10170	(2R,3S)-3-isopropylmalate hydro-lyase (2-isopropylmaleate-forming), (2R,3S)-3-Isopropylmalate <=> alpha-Isopropylmalate;(R)-2-Methylmalate hydro-lyase (2-methylmaleate-forming), (R)-2-Methylmalate <=> 2-Methylmaleate + H2O;2-Isopropylmalate hydro-lyase, alpha-Isopropylmalate <=> 2-Isopropylmaleate + H2O;2-methylmaleate hydratase, D-erythro-3-methylmalate hydro-lyase (2-methylmaleate-forming), 2-M…	RC00976;RC00977;RC01041;RC01046;RC03072	C1b-C1c:*-O1a:C1d+C6a-C1c+C6a C1d-C1c:O1a-*:C1b+C1c+C6a-C1c+C1c+C6a O1a-O1a:C1d+*-*+C1c:*-*;C1b-C2b:*-*:C1d+C6a-C2c+C6a C1d-C2c:O1a-*:C1a+C1b+C6a-C1a+C2b+C6a;C1b-C2b:*-*:C1d+C6a-C2c+C6a C1d-C2c:O1a-*:C1b+C1c+C6a-C2b+C1c+C6a;C1c-C2b:O1a-*:C1c+C6a-C2c+C6a C1c-C2c:*-*:C1a+C1c+C6a-C1a+C2b+C6a;C1c-C2b:O1a-*:C1c+C6a-C2c+C6a C1c-C2c:*-*:C1c+C1c+C6a-C1c+C2b+C6a	br01601;ko00000;ko00001;ko00002;ko01000	Enzymes;Enzymes of 2-oxocarboxylic acid metabolism;KEGG modules;KEGG Orthology (KO)	Aconitase_C
2786	lcl|CP048261.1_prot_QST84119.1_6237	lcl|CP048261.1_prot_QST84119.1_6237		SRIM_031630	arginine deiminase	lcl|CP048261.1_prot_QST84119.1_6237 [locus_tag=SRIM_031630] [protein=arginine deiminase] [protein_id=QST84119.1] [location=7178650..7179873] [gbkey=CDS]	45.399	1	0	49.209	407	31.4	12	12	12	12	2GJTR@201174|Actinobacteria	arginine	arcA	E	METABOLISM	Amino acid transport and metabolism							3.5.3.6	3	3.5	2003-05-03	Hydrolases.	Hydrolases. Acting on carbon-nitrogen bonds, other than peptide bonds.	Hydrolases. Acting on carbon-nitrogen bonds, other than peptide bonds. In linear amidines.	ko:K01478	arcA, arginine deiminase [EC:3.5.3.6]	arcA	ko00220;ko01100;ko01110;ko01130;map00220;map01100;map01110;map01130	Arginine biosynthesis;Biosynthesis of secondary metabolites;Metabolic pathways			R00552	L-Arginine iminohydrolase, L-Arginine + H2O <=> L-Citrulline + Ammonia	RC00177	C2c-C5a:N2a+*-*+O5a:N1a+N1b-N1a+N1b	ko00000;ko00001;ko01000	Enzymes;KEGG Orthology (KO)	Amidinotransf
2787	lcl|CP048261.1_prot_QST84120.1_6238	lcl|CP048261.1_prot_QST84120.1_6238	argF	SRIM_031635	ornithine carbamoyltransferase	lcl|CP048261.1_prot_QST84120.1_6238 [gene=argF] [locus_tag=SRIM_031635] [protein=ornithine carbamoyltransferase] [protein_id=QST84120.1] [location=7180003..7181010] [gbkey=CDS]	36.652	1	0	315.28	335	68.4	18	18	18	18	2GJ6H@201174|Actinobacteria	Reversibly catalyzes the transfer of the carbamoyl group from carbamoyl phosphate (CP) to the N(epsilon) atom of ornithine (ORN) to produce L-citrulline	argF	E	METABOLISM	Amino acid transport and metabolism	GO:0005575;GO:0005622;GO:0005623;GO:0005737;GO:0044424;GO:0044464	cell;cell part;cellular_component;cytoplasm;intracellular;intracellular part	GO:0000050;GO:0006082;GO:0006520;GO:0006525;GO:0006526;GO:0006591;GO:0006807;GO:0008150;GO:0008152;GO:0008652;GO:0009058;GO:0009064;GO:0009084;GO:0009987;GO:0016053;GO:0019627;GO:0019752;GO:0034641;GO:0042450;GO:0043436;GO:0043603;GO:0043604;GO:0044237;GO:0044238;GO:0044249;GO:0044271;GO:0044281;GO:0044283;GO:0046394;GO:0071704;GO:0071941;GO:1901564;GO:1901566;GO:1901576;GO:1901605;GO:1901607	alpha-amino acid biosynthetic process;alpha-amino acid metabolic process;amide biosynthetic process;arginine biosynthetic process;arginine biosynthetic process via ornithine;arginine metabolic process;biological_process;biosynthetic process;carboxylic acid biosynthetic process;carboxylic acid metabolic process;cellular amide metabolic process;cellular amino acid biosynthetic process;cellular amin…	GO:0003674;GO:0003824;GO:0004585;GO:0016740;GO:0016741;GO:0016743	carboxyl- or carbamoyltransferase activity;catalytic activity;molecular_function;ornithine carbamoyltransferase activity;transferase activity;transferase activity, transferring one-carbon groups	2.1.3.3	2	2.1	2003-01-02	Transferases.	Transferases. Transferring one-carbon groups.	Transferases. Transferring one-carbon groups. Carboxy- and carbamoyltransferases.	ko:K00611	OTC, argF, argI, ornithine carbamoyltransferase [EC:2.1.3.3]	OTC, argF, argI	ko00220;ko01100;ko01110;ko01130;ko01230;map00220;map01100;map01110;map01130;map01230	Arginine biosynthesis;Biosynthesis of amino acids;Biosynthesis of secondary metabolites;Metabolic pathways	M00029;M00844	Arginine biosynthesis, ornithine => arginine;Urea cycle	R01398	Carbamoyl-phosphate:L-ornithine carbamoyltransferase, Carbamoyl phosphate + L-Ornithine <=> Orthophosphate + L-Citrulline	RC00096	N1a-N1b:*-C5a:C1b-C1b	ko00000;ko00001;ko00002;ko01000	Enzymes;KEGG modules;KEGG Orthology (KO)	OTCace;OTCace_N
2794	lcl|CP048261.1_prot_QST84136.1_6258	lcl|CP048261.1_prot_QST84136.1_6258		SRIM_031735	alcohol dehydrogenase catalytic domain-containing protein	lcl|CP048261.1_prot_QST84136.1_6258 [locus_tag=SRIM_031735] [protein=alcohol dehydrogenase catalytic domain-containing protein] [protein_id=QST84136.1] [location=complement(7205821..7206837)] [gbkey=CDS]	36.049	1	0.0098878	2.5315	338	12.4	2	2	2	2	2IANV@201174|Actinobacteria	Alcohol dehydrogenase GroES-like domain		E	METABOLISM	Amino acid transport and metabolism							2.7.1.4	2	2.7	2001-07-02	Transferases.	Transferases. Transferring phosphorus-containing groups.	Transferases. Transferring phosphorus-containing groups. Phosphotransferases with an alcohol group as acceptor.	ko:K00847	E2.7.1.4, scrK, fructokinase [EC:2.7.1.4]	E2.7.1.4, scrK	ko00051;ko00500;ko00520;ko01100;map00051;map00500;map00520;map01100	Amino sugar and nucleotide sugar metabolism;Fructose and mannose metabolism;Metabolic pathways;Starch and sucrose metabolism			R00760;R00867;R03920	ATP:D-fructose 6-phosphotransferase, ATP + beta-D-Fructose <=> ADP + beta-D-Fructose 6-phosphate;ATP:D-fructose 6-phosphotransferase, ATP + D-Fructose <=> ADP + beta-D-Fructose 6-phosphate;ATP:D-fructose 6-phosphotransferase, ATP + D-Fructose <=> ADP + D-Fructose 6-phosphate	RC00002;RC00017	O1a-O2b:*-P1b:C1b-C1b;O1c-O2c:*-P1b:P1b-P1b	ko00000;ko00001;ko01000	Enzymes;KEGG Orthology (KO)	ADH_N;ADH_zinc_N;APH;Glu_dehyd_C;HI0933_like;ROK
2804	lcl|CP048261.1_prot_QST84158.1_6287	lcl|CP048261.1_prot_QST84158.1_6287		SRIM_031880	amino acid permease	lcl|CP048261.1_prot_QST84158.1_6287 [locus_tag=SRIM_031880] [protein=amino acid permease] [protein_id=QST84158.1] [location=7246238..7247827] [gbkey=CDS]	55.572	1	0.00031746	6.6285	529	4.3	2	2	2	2	2GJ75@201174|Actinobacteria	amino acid		E	METABOLISM	Amino acid transport and metabolism														ko:K03294	TC.APA, basic amino acid/polyamine antiporter, APA family	TC.APA									ko00000		AA_permease;AA_permease_2;AA_permease_C;Spore_permease
3670	lcl|CP048261.1_prot_QST86315.1_6359	lcl|CP048261.1_prot_QST86315.1_6359		SRIM_032240	HAD-IIIA family hydrolase	lcl|CP048261.1_prot_QST86315.1_6359 [locus_tag=SRIM_032240] [protein=HAD-IIIA family hydrolase] [protein_id=QST86315.1] [location=complement(7330669..7331247)] [gbkey=CDS]	19.358	1	0	20.916	192	28.1	4	4	4	4	2GK77@201174|Actinobacteria	D,D-heptose 1,7-bisphosphate phosphatase	gmhB	E	METABOLISM	Amino acid transport and metabolism																											Glyco_tranf_2_2;Glyco_tranf_2_3;Glyco_trans_2_3;Glyco_transf_21;Glycos_transf_2;HAD;HAD_2;Hydrolase;Hydrolase_6;Hydrolase_like;PNK3P
2865	lcl|CP048261.1_prot_QST84264.1_6415	lcl|CP048261.1_prot_QST84264.1_6415		SRIM_032520	glutathione-dependent formaldehyde dehydrogenase	lcl|CP048261.1_prot_QST84264.1_6415 [locus_tag=SRIM_032520] [protein=glutathione-dependent formaldehyde dehydrogenase] [protein_id=QST84264.1] [location=complement(7388507..7389697)] [gbkey=CDS]	42.557	1	0	323.31	396	63.1	22	22	22	22	2GISW@201174|Actinobacteria	dehydrogenase	fdh	E	METABOLISM	Amino acid transport and metabolism																											2-Hacid_dh_C;3HCDH_N;ADH_N;ADH_N_assoc;ADH_zinc_N;AlaDh_PNT_C;FAD_binding_3;TrkA_N
2884	lcl|CP048261.1_prot_QST84323.1_6483	lcl|CP048261.1_prot_QST84323.1_6483		SRIM_032860	VOC family protein	lcl|CP048261.1_prot_QST84323.1_6483 [locus_tag=SRIM_032860] [protein=VOC family protein] [protein_id=QST84323.1] [location=complement(7471907..7472683)] [gbkey=CDS]	27.696	1	0	31.561	258	24.4	5	5	5	5	2IG3I@201174|Actinobacteria	Glyoxalase-like domain		E	METABOLISM	Amino acid transport and metabolism																											Glyoxalase_3
2906	lcl|CP048261.1_prot_QST84363.1_6530	lcl|CP048261.1_prot_QST84363.1_6530		SRIM_033095	MBL fold metallo-hydrolase	lcl|CP048261.1_prot_QST84363.1_6530 [locus_tag=SRIM_033095] [protein=MBL fold metallo-hydrolase] [protein_id=QST84363.1] [location=7528083..7528736] [gbkey=CDS]	23.682	1	0	140.74	217	53.5	7	7	7	7	2GNHK@201174|Actinobacteria	Beta-lactamase		E	METABOLISM	Amino acid transport and metabolism																											Lactamase_B;Lactamase_B_2;Lactamase_B_3
2911	lcl|CP048261.1_prot_QST84379.1_6547	lcl|CP048261.1_prot_QST84379.1_6547	ggt	SRIM_033180	gamma-glutamyltransferase	lcl|CP048261.1_prot_QST84379.1_6547 [gene=ggt] [locus_tag=SRIM_033180] [protein=gamma-glutamyltransferase] [protein_id=QST84379.1] [location=7546450..7548279] [gbkey=CDS]	63.985	1	0	38.373	609	12.6	5	5	5	5	2GJYW@201174|Actinobacteria	gamma-glutamyltransferase	ggt	E	METABOLISM	Amino acid transport and metabolism							2.3.2.2;3.4.19.13	2;3	2.3;3.4	2.3.2;3.4.19	Hydrolases.;Transferases.	Hydrolases. Acting on peptide bonds (peptidases).;Transferases. Acyltransferases.	Hydrolases. Acting on peptide bonds (peptidases). Omega peptidases.;Transferases. Acyltransferases. Aminoacyltransferases.	ko:K00681	ggt, gamma-glutamyltranspeptidase / glutathione hydrolase [EC:2.3.2.2 3.4.19.13]	ggt	ko00430;ko00460;ko00480;ko01100;map00430;map00460;map00480;map01100	Cyanoamino acid metabolism;Glutathione metabolism;Metabolic pathways;Taurine and hypotaurine metabolism			R00494;R01262;R01687;R03867;R03916;R03970;R03971;R04935	(5-glutamyl)-peptide:amino-acid 5-glutamyltransferase, 3-Cyano-L-alanine + L-Glutamate <=> gamma-Glutamyl-beta-cyanoalanine + H2O;(5-Glutamyl)-peptide:amino-acid 5-glutamyltransferase, Leukotriene C4 + Amino acid <=> Leukotriene D4 + 5-L-Glutamyl amino acid;(5-glutamyl)-peptide:amino-acid 5-glutamyltransferase, R-S-Glutathione + H2O <=> R-S-Cysteinylglycine + L-Glutamate;(5-L-glutamyl)-peptide:Se…	RC00064;RC00090;RC00096	C5a-C6a:N1b+*-*+O6a:C1b+O5a-C1b+O6a;N1a-N1b:*-C5a:C1b-C1b;N1a-N1b:*-C5a:C1c-C1c	ko00000;ko00001;ko01000;ko01002	Enzymes;KEGG Orthology (KO);Peptidases and inhibitors	G_glu_transpept
2920	lcl|CP048261.1_prot_QST84391.1_6560	lcl|CP048261.1_prot_QST84391.1_6560		SRIM_033245	aspartate aminotransferase family protein	lcl|CP048261.1_prot_QST84391.1_6560 [locus_tag=SRIM_033245] [protein=aspartate aminotransferase family protein] [protein_id=QST84391.1] [location=7561030..7562379] [gbkey=CDS]	47.067	1	0	26.201	449	7.3	3	3	3	3	2GKVH@201174|Actinobacteria	Belongs to the class-III pyridoxal-phosphate-dependent aminotransferase family		E	METABOLISM	Amino acid transport and metabolism							2.6.1.19	2	2.6	2001-06-02	Transferases.	Transferases. Transferring nitrogenous groups.	Transferases. Transferring nitrogenous groups. Transaminases.	ko:K00823	puuE, 4-aminobutyrate aminotransferase [EC:2.6.1.19]	puuE	ko00250;ko00410;ko00640;ko00650;ko01100;ko01120;map00250;map00410;map00640;map00650;map01100;map01120	Alanine, aspartate and glutamate metabolism;beta-Alanine metabolism;Butanoate metabolism;Metabolic pathways;Microbial metabolism in diverse environments;Propanoate metabolism	M00027	GABA (gamma-Aminobutyrate) shunt	R00908;R01648	4-aminobutanoate:2-oxoglutarate aminotransferase, 4-Aminobutanoate + 2-Oxoglutarate <=> Succinate semialdehyde + L-Glutamate;beta-alanine:2-oxoglutarate aminotransferase, beta-Alanine + 2-Oxoglutarate <=> 3-Oxopropanoate + L-Glutamate	RC00006;RC00062	C1b-C4a:N1a+*-*+O4a:C1b-C1b;C1c-C5a:N1a+*-*+O5a:C1b+C6a-C1b+C6a	ko00000;ko00001;ko00002;ko01000;ko01007	Amino acid related enzymes;Enzymes;KEGG modules;KEGG Orthology (KO)	Aminotran_3
2928	lcl|CP048261.1_prot_QST84399.1_6568	lcl|CP048261.1_prot_QST84399.1_6568		SRIM_033285	FAD-dependent oxidoreductase	lcl|CP048261.1_prot_QST84399.1_6568 [locus_tag=SRIM_033285] [protein=FAD-dependent oxidoreductase] [protein_id=QST84399.1] [location=7569268..7570374] [gbkey=CDS]	37.702	1	0	12.922	368	16.8	4	4	4	4	2GJVR@201174|Actinobacteria	Glycine oxidase	dadA	E	METABOLISM	Amino acid transport and metabolism							1.4.5.1	1	1.4	2005-04-01	Oxidoreductases.	Oxidoreductases. Acting on the CH-NH(2) group of donors.	Oxidoreductases. Acting on the CH-NH(2) group of donors. With a quinone or similar compound as acceptor.	ko:K00285	dadA, D-amino-acid dehydrogenase [EC:1.4.5.1]	dadA	ko00360;map00360	Phenylalanine metabolism			R01374;R09493	D-amino acid:quinone oxidoreductase (deaminating), D-Amino acid + H2O + Quinone <=> 2-Oxo acid + Ammonia + Hydroquinone;D-phenylalanine:quinone oxidoreductase (deaminating), D-Phenylalanine + H2O + Quinone <=> Phenylpyruvate + Ammonia + Hydroquinone	RC00006;RC00025	C1c-C5a:N1a+*-*+O5a:C1b+C6a-C1b+C6a;C1c-C5a:N1a+*-*+O5a:C6a+R-C6a+R	ko00000;ko00001;ko01000	Enzymes;KEGG Orthology (KO)	DAO;FAD_binding_2;GIDA;NAD_binding_8;Pyr_redox_2
2931	lcl|CP048261.1_prot_QST84403.1_6572	lcl|CP048261.1_prot_QST84403.1_6572		SRIM_033305	gamma-glutamyltransferase family protein	lcl|CP048261.1_prot_QST84403.1_6572 [locus_tag=SRIM_033305] [protein=gamma-glutamyltransferase family protein] [protein_id=QST84403.1] [location=7574033..7575877] [gbkey=CDS]	64.3	1	0	19.923	614	14.2	7	7	7	7	2GJYW@201174|Actinobacteria	gamma-glutamyltransferase	ggt1	E	METABOLISM	Amino acid transport and metabolism							2.3.2.2;3.4.19.13	2;3	2.3;3.4	2.3.2;3.4.19	Hydrolases.;Transferases.	Hydrolases. Acting on peptide bonds (peptidases).;Transferases. Acyltransferases.	Hydrolases. Acting on peptide bonds (peptidases). Omega peptidases.;Transferases. Acyltransferases. Aminoacyltransferases.	ko:K00681	ggt, gamma-glutamyltranspeptidase / glutathione hydrolase [EC:2.3.2.2 3.4.19.13]	ggt	ko00430;ko00460;ko00480;ko01100;map00430;map00460;map00480;map01100	Cyanoamino acid metabolism;Glutathione metabolism;Metabolic pathways;Taurine and hypotaurine metabolism			R00494;R01262;R01687;R03867;R03916;R03970;R03971;R04935	(5-glutamyl)-peptide:amino-acid 5-glutamyltransferase, 3-Cyano-L-alanine + L-Glutamate <=> gamma-Glutamyl-beta-cyanoalanine + H2O;(5-Glutamyl)-peptide:amino-acid 5-glutamyltransferase, Leukotriene C4 + Amino acid <=> Leukotriene D4 + 5-L-Glutamyl amino acid;(5-glutamyl)-peptide:amino-acid 5-glutamyltransferase, R-S-Glutathione + H2O <=> R-S-Cysteinylglycine + L-Glutamate;(5-L-glutamyl)-peptide:Se…	RC00064;RC00090;RC00096	C5a-C6a:N1b+*-*+O6a:C1b+O5a-C1b+O6a;N1a-N1b:*-C5a:C1b-C1b;N1a-N1b:*-C5a:C1c-C1c	ko00000;ko00001;ko01000;ko01002	Enzymes;KEGG Orthology (KO);Peptidases and inhibitors	G_glu_transpept
3681	lcl|CP048261.1_prot_QST86344.1_6613	lcl|CP048261.1_prot_QST86344.1_6613		SRIM_033510	M55 family metallopeptidase	lcl|CP048261.1_prot_QST86344.1_6613 [locus_tag=SRIM_033510] [protein=M55 family metallopeptidase] [protein_id=QST86344.1] [location=7619145..7619978] [gbkey=CDS]	29.636	1	0	8.2278	277	8.3	2	2	2	2	2GK6A@201174|Actinobacteria	D-aminopeptidase		E	METABOLISM	Amino acid transport and metabolism														ko:K16203	dppA1, D-amino peptidase [EC:3.4.11.-]	dppA1									ko00000;ko01000;ko01002	Enzymes;Peptidases and inhibitors	Peptidase_M55
2951	lcl|CP048261.1_prot_QST84440.1_6614	lcl|CP048261.1_prot_QST84440.1_6614		SRIM_033515	M20/M25/M40 family metallo-hydrolase	lcl|CP048261.1_prot_QST84440.1_6614 [locus_tag=SRIM_033515] [protein=M20/M25/M40 family metallo-hydrolase] [protein_id=QST84440.1] [location=7619971..7621335] [gbkey=CDS]	48.207	1	0	50.598	454	34.8	13	13	13	13	2GKKW@201174|Actinobacteria	COG0624 Acetylornithine deacetylase Succinyl-diaminopimelate desuccinylase and related		E	METABOLISM	Amino acid transport and metabolism																											M20_dimer;Peptidase_M20;Peptidase_M28
2952	lcl|CP048261.1_prot_QST84441.1_6615	lcl|CP048261.1_prot_QST84441.1_6615		SRIM_033520	S9 family peptidase	lcl|CP048261.1_prot_QST84441.1_6615 [locus_tag=SRIM_033520] [protein=S9 family peptidase] [protein_id=QST84441.1] [location=7621408..7623402] [gbkey=CDS]	71.644	1	0	66.394	664	13.6	5	5	5	5	2GNG5@201174|Actinobacteria	peptidase		E	METABOLISM	Amino acid transport and metabolism																											Abhydrolase_1;Abhydrolase_3;Abhydrolase_4;Abhydrolase_5;Abhydrolase_6;AXE1;BAAT_C;COesterase;DLH;Esterase;Esterase_phd;Gmad1;PD40;Peptidase_S15;Peptidase_S66;Peptidase_S9
2956	lcl|CP048261.1_prot_QST84451.1_6625	lcl|CP048261.1_prot_QST84451.1_6625		SRIM_033570	bleomycin resistance family protein	lcl|CP048261.1_prot_QST84451.1_6625 [locus_tag=SRIM_033570] [protein=bleomycin resistance family protein] [protein_id=QST84451.1] [location=7633243..7633620] [gbkey=CDS]	13.899	1	0	19.78	125	38.4	3	3	3	3	2IM1B@201174|Actinobacteria	lactoylglutathione lyase activity		E	METABOLISM	Amino acid transport and metabolism																											AHSA1;Glyoxalase;Glyoxalase_2
2958	lcl|CP048261.1_prot_QST84453.1_6627	lcl|CP048261.1_prot_QST84453.1_6627		SRIM_033580	arginase family protein	lcl|CP048261.1_prot_QST84453.1_6627 [locus_tag=SRIM_033580] [protein=arginase family protein] [protein_id=QST84453.1] [location=7634139..7635044] [gbkey=CDS]	31.604	1	0	23.099	301	18.3	4	4	4	4	2H81I@201174|Actinobacteria	Belongs to the arginase family		E	METABOLISM	Amino acid transport and metabolism							3.5.3.1	3	3.5	2003-05-03	Hydrolases.	Hydrolases. Acting on carbon-nitrogen bonds, other than peptide bonds.	Hydrolases. Acting on carbon-nitrogen bonds, other than peptide bonds. In linear amidines.	ko:K01476	E3.5.3.1, rocF, arg, arginase [EC:3.5.3.1]	E3.5.3.1, rocF, arg	ko00220;ko00330;ko01100;ko01110;ko01130;ko01230;ko05146;map00220;map00330;map01100;map01110;map01130;map01230;map05146	Amoebiasis;Arginine and proline metabolism;Arginine biosynthesis;Biosynthesis of amino acids;Biosynthesis of secondary metabolites;Metabolic pathways	M00029;M00134	Polyamine biosynthesis, arginine => ornithine => putrescine;Urea cycle	R00551	L-Arginine amidinohydrolase, L-Arginine + H2O <=> L-Ornithine + Urea	RC00024;RC00329	C2c-C5a:N1b+*-*+O5a:N1a+N2a-N1a+N1a N2a-N1a:*-*:C2c-C5a;N1a-N1b:*-C2c:C1b-C1b	ko00000;ko00001;ko00002;ko01000	Enzymes;KEGG modules;KEGG Orthology (KO)	Arginase
2963	lcl|CP048261.1_prot_QST84461.1_6636	lcl|CP048261.1_prot_QST84461.1_6636		SRIM_033625	glyoxalase/bleomycin resistance/dioxygenase family protein	lcl|CP048261.1_prot_QST84461.1_6636 [locus_tag=SRIM_033625] [protein=glyoxalase/bleomycin resistance/dioxygenase family protein] [protein_id=QST84461.1] [location=complement(7644081..7644431)] [gbkey=CDS]	12.094	1	0.0030908	3.3803	116	7.8	1	1	1	1	2IKQ9@201174|Actinobacteria	lactoylglutathione lyase activity		E	METABOLISM	Amino acid transport and metabolism																											Glyoxalase;Glyoxalase_2
2968	lcl|CP048261.1_prot_QST84469.1_6647	lcl|CP048261.1_prot_QST84469.1_6647		SRIM_033680	aminotransferase class I/II-fold pyridoxal phosphate-dependent enzyme	lcl|CP048261.1_prot_QST84469.1_6647 [locus_tag=SRIM_033680] [protein=aminotransferase class I/II-fold pyridoxal phosphate-dependent enzyme] [protein_id=QST84469.1] [location=7655451..7656665] [gbkey=CDS]	41.681	1	0.00030807	5.5752	404	11.4	3	3	3	3	2GM3B@201174|Actinobacteria	COG0436 Aspartate tyrosine aromatic aminotransferase		E	METABOLISM	Amino acid transport and metabolism							2.6.1.1	2	2.6	2001-06-02	Transferases.	Transferases. Transferring nitrogenous groups.	Transferases. Transferring nitrogenous groups. Transaminases.	ko:K00812	aspB, aspartate aminotransferase [EC:2.6.1.1]	aspB	ko00220;ko00250;ko00270;ko00330;ko00350;ko00360;ko00400;ko00401;ko00950;ko00960;ko01100;ko01110;ko01130;ko01210;ko01230;map00220;map00250;map00270;map00330;map00350;map00360;map00400;map00401;map00950;map00960;map01100;map01110;map01130;map01210;map01230	2-Oxocarboxylic acid metabolism;Alanine, aspartate and glutamate metabolism;Arginine and proline metabolism;Arginine biosynthesis;Biosynthesis of amino acids;Biosynthesis of secondary metabolites;Cysteine and methionine metabolism;Isoquinoline alkaloid biosynthesis;Metabolic pathways;Novobiocin biosynthesis;Phenylalanine metabolism;Phenylalanine, tyrosine and tryptophan biosynthesis;Tropane, pipe…			R00355;R00694;R00734;R00896;R02433;R02619;R05052	3-sulfino-L-alanine:2-oxoglutarate aminotransferase, 3-Sulfino-L-alanine + 2-Oxoglutarate <=> 3-Sulfinylpyruvate + L-Glutamate;L-Aspartate:2-oxoglutarate aminotransferase, L-Aspartate + 2-Oxoglutarate <=> Oxaloacetate + L-Glutamate;L-cysteate:2-oxoglutarate aminotransferase, L-Cysteate + 2-Oxoglutarate <=> 3-Sulfopyruvate + L-Glutamate;L-cysteine:2-oxoglutarate aminotransferase, L-Cysteine + 2-Ox…	RC00006	C1c-C5a:N1a+*-*+O5a:C1b+C6a-C1b+C6a	ko00000;ko00001;ko01000;ko01007	Amino acid related enzymes;Enzymes;KEGG Orthology (KO)	Aminotran_1_2
2991	lcl|CP048261.1_prot_QST84516.1_6706	lcl|CP048261.1_prot_QST84516.1_6706		SRIM_033975	chorismate mutase	lcl|CP048261.1_prot_QST84516.1_6706 [locus_tag=SRIM_033975] [protein=chorismate mutase] [protein_id=QST84516.1] [location=7715824..7716213] [gbkey=CDS]	14.023	1	0	70.154	129	62.8	6	6	6	6	2IQ46@201174|Actinobacteria	Chorismate mutase	tyrA	E	METABOLISM	Amino acid transport and metabolism							5.4.99.5	5	5.4	1999-04-05	Isomerases.	Isomerases. Intramolecular transferases.	Isomerases. Intramolecular transferases. Transferring other groups.	ko:K04092	tyrA1, chorismate mutase [EC:5.4.99.5]	tyrA1	ko00400;ko01100;ko01110;ko01130;ko01230;map00400;map01100;map01110;map01130;map01230	Biosynthesis of amino acids;Biosynthesis of secondary metabolites;Metabolic pathways;Phenylalanine, tyrosine and tryptophan biosynthesis	M00024;M00025	Phenylalanine biosynthesis, chorismate => phenylpyruvate => phenylalanine;Tyrosine biosynthesis, chorismate => HPP => tyrosine	R01715	Chorismate pyruvatemutase, Chorismate <=> Prephenate	RC03116	C1b-C2a:C1z-*:C5a-C2c C1z-C2y:C1b-*:C2x+C2x+C6a-C2x+C2x+C6a C2x-C1y:*-O2a:C1y+C2x-C1y+C2x C5a-C2c:*-*:C1b+C6a+O5a-C2a+C6a+O2a O5a-O2a:*-C1y:C5a-C2c	ko00000;ko00001;ko00002;ko01000	Enzymes;KEGG modules;KEGG Orthology (KO)	CM_2
3684	lcl|CP048261.1_prot_QST86363.1_6734	lcl|CP048261.1_prot_QST86363.1_6734		SRIM_034120	amino acid permease	lcl|CP048261.1_prot_QST86363.1_6734 [locus_tag=SRIM_034120] [protein=amino acid permease] [protein_id=QST86363.1] [location=complement(7783854..7785305)] [gbkey=CDS]	52.01	1	0	9.1981	483	8.1	3	3	3	3	2GIWQ@201174|Actinobacteria	amino acid		E	METABOLISM	Amino acid transport and metabolism																											AA_permease;AA_permease_2
2999	lcl|CP048261.1_prot_QST84539.1_6737	lcl|CP048261.1_prot_QST84539.1_6737		SRIM_034135	isoaspartyl peptidase/L-asparaginase	lcl|CP048261.1_prot_QST84539.1_6737 [locus_tag=SRIM_034135] [protein=isoaspartyl peptidase/L-asparaginase] [protein_id=QST84539.1] [location=7789211..7790308] [gbkey=CDS]	37.329	1	0	187.21	365	51.8	13	13	13	13	2IDMF@201174|Actinobacteria	Asparaginase	iaaA	E	METABOLISM	Amino acid transport and metabolism							3.4.19.5	3	3.4	2019-04-03	Hydrolases.	Hydrolases. Acting on peptide bonds (peptidases).	Hydrolases. Acting on peptide bonds (peptidases). Omega peptidases.	ko:K13051	ASRGL1, iaaA, L-asparaginase / beta-aspartyl-peptidase [EC:3.5.1.1 3.4.19.5]	ASRGL1, iaaA									ko00000;ko01000;ko01002	Enzymes;Peptidases and inhibitors	Asparaginase_2
3002	lcl|CP048261.1_prot_QST84548.1_6750	lcl|CP048261.1_prot_QST84548.1_6750		SRIM_034200	VOC family protein	lcl|CP048261.1_prot_QST84548.1_6750 [locus_tag=SRIM_034200] [protein=VOC family protein] [protein_id=QST84548.1] [location=complement(7803659..7804024)] [gbkey=CDS]	13.016	1	0	16.724	121	57.9	4	4	4	4	2II51@201174|Actinobacteria	glyoxalase bleomycin resistance protein dioxygenase		E	METABOLISM	Amino acid transport and metabolism																											Glyoxalase;Glyoxalase_2
3009	lcl|CP048261.1_prot_QST84562.1_6764	lcl|CP048261.1_prot_QST84562.1_6764	meaB	SRIM_034270	methylmalonyl Co-A mutase-associated GTPase MeaB	lcl|CP048261.1_prot_QST84562.1_6764 [gene=meaB] [locus_tag=SRIM_034270] [protein=methylmalonyl Co-A mutase-associated GTPase MeaB] [protein_id=QST84562.1] [location=complement(7817397..7818428)] [gbkey=CDS]	36.607	1	0	44.086	343	42.6	11	11	11	11	2GME8@201174|Actinobacteria	LAO AO transport system ATPase	argK	E	METABOLISM	Amino acid transport and metabolism														ko:K07588	MMAA, argK, GTPase [EC:3.6.5.-]	MMAA, argK									ko00000;ko01000	Enzymes	ArgK;ATP_bind_1;CbiA;cobW;SRP54;Thymidylate_kin
3012	lcl|CP048261.1_prot_QST84573.1_6775	lcl|CP048261.1_prot_QST84573.1_6775		SRIM_034325	VOC family protein	lcl|CP048261.1_prot_QST84573.1_6775 [locus_tag=SRIM_034325] [protein=VOC family protein] [protein_id=QST84573.1] [location=complement(7833517..7833915)] [gbkey=CDS]	14.607	1	0	7.7007	132	25.8	3	3	3	3	2IHQW@201174|Actinobacteria	lactoylglutathione lyase activity		E	METABOLISM	Amino acid transport and metabolism																											Glyoxalase;Glyoxalase_2
3036	lcl|CP048261.1_prot_QST84626.1_6842	lcl|CP048261.1_prot_QST84626.1_6842		SRIM_034660	amino acid permease	lcl|CP048261.1_prot_QST84626.1_6842 [locus_tag=SRIM_034660] [protein=amino acid permease] [protein_id=QST84626.1] [location=7905569..7907110] [gbkey=CDS]	53.995	1	0	113.3	513	7.6	4	4	4	4	2GJ0X@201174|Actinobacteria	amino acid	ansP	E	METABOLISM	Amino acid transport and metabolism														ko:K11738	ansP, L-asparagine permease	ansP									ko00000;ko02000	Transporters	AA_permease;AA_permease_2
3039	lcl|CP048261.1_prot_QST84632.1_6849	lcl|CP048261.1_prot_QST84632.1_6849		SRIM_034695	M1 family metallopeptidase	lcl|CP048261.1_prot_QST84632.1_6849 [locus_tag=SRIM_034695] [protein=M1 family metallopeptidase] [protein_id=QST84632.1] [location=complement(7913469..7914986)] [gbkey=CDS]	54.787	1	0	86.883	505	33.9	10	10	10	10	2GJWF@201174|Actinobacteria	Peptidase M1, membrane alanine aminopeptidase		E	METABOLISM	Amino acid transport and metabolism																											Peptidase_M1
3040	lcl|CP048261.1_prot_QST84636.1_6853	lcl|CP048261.1_prot_QST84636.1_6853		SRIM_034715	FAD-dependent oxidoreductase	lcl|CP048261.1_prot_QST84636.1_6853 [locus_tag=SRIM_034715] [protein=FAD-dependent oxidoreductase] [protein_id=QST84636.1] [location=complement(7920495..7921472)] [gbkey=CDS]	34.045	1	0	13.437	325	12	3	3	3	3	2GN2M@201174|Actinobacteria	Glycine D-amino acid oxidases (deaminating)		E	METABOLISM	Amino acid transport and metabolism							1.4.3.3	1	1.4	2003-04-01	Oxidoreductases.	Oxidoreductases. Acting on the CH-NH(2) group of donors.	Oxidoreductases. Acting on the CH-NH(2) group of donors. With oxygen as acceptor.	ko:K00273	DAO, aao, D-amino-acid oxidase [EC:1.4.3.3]	DAO, aao	ko00260;ko00311;ko00330;ko00472;ko01100;ko01130;ko04146;map00260;map00311;map00330;map00472;map01100;map01130;map04146	Arginine and proline metabolism;D-Arginine and D-ornithine metabolism;Glycine, serine and threonine metabolism;Metabolic pathways;Penicillin and cephalosporin biosynthesis;Peroxisome			R00366;R02457;R02894;R02923;R04221;R07400	cephalosporin C:oxygen oxidoreductase (deaminating), Cephalosporin C + H2O + Oxygen <=> (7R)-7-(5-Carboxy-5-oxopentanoyl)aminocephalosporinate + Ammonia + Hydrogen peroxide;cis-4-Hydroxy-D-proline:oxygen oxidoreductase (deaminating), cis-4-Hydroxy-D-proline + Oxygen <=> 1-Pyrroline-4-hydroxy-2-carboxylate + Hydrogen peroxide;D-Arginine:oxygen oxidoreductase (deaminating), D-Arginine + H2O + Oxyge…	RC00006;RC00018;RC00135	C1b-C4a:N1a+*-*+O4a:C6a-C6a;C1c-C5a:N1a+*-*+O5a:C1b+C6a-C1b+C6a;C1y-C2y:*-*:C1x+C6a+N1x-C1x+C6a+N2x N1x-N2x:*-*:C1x+C1y-C1x+C2y	ko00000;ko00001;ko01000	Enzymes;KEGG Orthology (KO)	DAO;FAD_binding_2;FAD_binding_3;HI0933_like;NAD_binding_8;Pyr_redox
3061	lcl|CP048261.1_prot_QST84667.1_6888	lcl|CP048261.1_prot_QST84667.1_6888		SRIM_034895	aspartate aminotransferase family protein	lcl|CP048261.1_prot_QST84667.1_6888 [locus_tag=SRIM_034895] [protein=aspartate aminotransferase family protein] [protein_id=QST84667.1] [location=7961914..7963296] [gbkey=CDS]	50.682	1	0	157.6	460	44.6	17	17	17	17	2GN6W@201174|Actinobacteria	Belongs to the class-III pyridoxal-phosphate-dependent aminotransferase family		E	METABOLISM	Amino acid transport and metabolism							2.6.1.13	2	2.6	2001-06-02	Transferases.	Transferases. Transferring nitrogenous groups.	Transferases. Transferring nitrogenous groups. Transaminases.	ko:K00819	rocD, OAT, ornithine--oxo-acid transaminase [EC:2.6.1.13]	rocD, OAT	ko00330;ko01100;ko01110;ko01130;map00330;map01100;map01110;map01130	Arginine and proline metabolism;Biosynthesis of secondary metabolites;Metabolic pathways			R00667	L-Ornithine:2-oxo-acid aminotransferase, L-Ornithine + 2-Oxoglutarate <=> L-Glutamate 5-semialdehyde + L-Glutamate	RC00006;RC00062	C1b-C4a:N1a+*-*+O4a:C1b-C1b;C1c-C5a:N1a+*-*+O5a:C1b+C6a-C1b+C6a	ko00000;ko00001;ko01000;ko01007	Amino acid related enzymes;Enzymes;KEGG Orthology (KO)	Aminotran_3
3063	lcl|CP048261.1_prot_QST84670.1_6891	lcl|CP048261.1_prot_QST84670.1_6891		SRIM_034910	SGNH/GDSL hydrolase family protein	lcl|CP048261.1_prot_QST84670.1_6891 [locus_tag=SRIM_034910] [protein=SGNH/GDSL hydrolase family protein] [protein_id=QST84670.1] [location=7965074..7965874] [gbkey=CDS]	29.119	1	0	21.27	266	17.3	5	5	5	4	2GNBP@201174|Actinobacteria	G-D-S-L family		E	METABOLISM	Amino acid transport and metabolism																											Lipase_GDSL;Lipase_GDSL_2
3066	lcl|CP048261.1_prot_QST84687.1_6916	lcl|CP048261.1_prot_QST84687.1_6916		SRIM_035035	Gfo/Idh/MocA family oxidoreductase	lcl|CP048261.1_prot_QST84687.1_6916 [locus_tag=SRIM_035035] [protein=Gfo/Idh/MocA family oxidoreductase] [protein_id=QST84687.1] [location=7990535..7991734] [gbkey=CDS]	43.901	1	0	20.978	399	16.8	7	7	7	7	2GJNE@201174|Actinobacteria	oxidoreductase		E	METABOLISM	Amino acid transport and metabolism																											CoA_binding;GFO_IDH_MocA;GFO_IDH_MocA_C;NAD_binding_3
3072	lcl|CP048261.1_prot_QST84702.1_6937	lcl|CP048261.1_prot_QST84702.1_6937		SRIM_035145	glutamine synthetase	lcl|CP048261.1_prot_QST84702.1_6937 [locus_tag=SRIM_035145] [protein=glutamine synthetase] [protein_id=QST84702.1] [location=8014546..8015979] [gbkey=CDS]	50.578	1	0	11.285	477	11.5	6	6	6	6	2GJ83@201174|Actinobacteria	glutamine synthetase	glnA3	E	METABOLISM	Amino acid transport and metabolism							6.3.1.2	6	6.3	2001-03-06	Ligases.	Ligases. Forming carbon-nitrogen bonds.	Ligases. Forming carbon-nitrogen bonds. Acid--ammonia (or amine) ligases (amide synthases).	ko:K01915	glnA, GLUL, glutamine synthetase [EC:6.3.1.2]	glnA, GLUL	ko00220;ko00250;ko00630;ko00910;ko01100;ko01120;ko01230;ko02020;ko04217;ko04724;ko04727;map00220;map00250;map00630;map00910;map01100;map01120;map01230;map02020;map04217;map04724;map04727	Alanine, aspartate and glutamate metabolism;Arginine biosynthesis;Biosynthesis of amino acids;GABAergic synapse;Glutamatergic synapse;Glyoxylate and dicarboxylate metabolism;Metabolic pathways;Microbial metabolism in diverse environments;Necroptosis;Nitrogen metabolism;Two-component system			R00253	L-Glutamate:ammonia ligase (ADP-forming), ATP + L-Glutamate + Ammonia <=> ADP + Orthophosphate + L-Glutamine	RC00010;RC02798	C5a-C6a:N1a+*-*+O6a:C1b+O5a-C1b+O6a;N0-N1a:*-C5a:*-*	ko00000;ko00001;ko01000;ko04147	Enzymes;Exosome;KEGG Orthology (KO)	Gln-synt_C;Gln-synt_N_2
3086	lcl|CP048261.1_prot_QST84737.1_6978	lcl|CP048261.1_prot_QST84737.1_6978		SRIM_035350	zinc-dependent alcohol dehydrogenase family protein	lcl|CP048261.1_prot_QST84737.1_6978 [locus_tag=SRIM_035350] [protein=zinc-dependent alcohol dehydrogenase family protein] [protein_id=QST84737.1] [location=complement(8066762..8067775)] [gbkey=CDS]	35.736	1	0.003877	3.1157	337	3.9	1	1	1	1	2GKC7@201174|Actinobacteria	alcohol dehydrogenase		E	METABOLISM	Amino acid transport and metabolism							1.1.1.1;1.6.5.5	1	1.1;1.6	1.1.1;1.6.5	Oxidoreductases.	Oxidoreductases. Acting on NADH or NADPH.;Oxidoreductases. Acting on the CH-OH group of donors.	Oxidoreductases. Acting on NADH or NADPH. With a quinone or similar compound as acceptor.;Oxidoreductases. Acting on the CH-OH group of donors. With NAD(+) or NADP(+) as acceptor.	ko:K00001;ko:K00344	E1.1.1.1, adh, alcohol dehydrogenase [EC:1.1.1.1];qor, CRYZ, NADPH:quinone reductase [EC:1.6.5.5]	E1.1.1.1, adh;qor, CRYZ	ko00010;ko00071;ko00350;ko00625;ko00626;ko00830;ko00980;ko00982;ko01100;ko01110;ko01120;ko01130;ko01220;map00010;map00071;map00350;map00625;map00626;map00830;map00980;map00982;map01100;map01110;map01120;map01130;map01220	Biosynthesis of secondary metabolites;Chloroalkane and chloroalkene degradation;Degradation of aromatic compounds;Drug metabolism - cytochrome P450;Fatty acid degradation;Glycolysis / Gluconeogenesis;Metabolic pathways;Metabolism of xenobiotics by cytochrome P450;Microbial metabolism in diverse environments;Naphthalene degradation;Retinol metabolism;Tyrosine metabolism			R00623;R00754;R02124;R04805;R04880;R05233;R05234;R06917;R06927;R07105;R08281;R08306;R08310	(2-naphthyl)methanol:NAD+ oxidoreductase, (2-Naphthyl)methanol + NAD+ <=> 2-Naphthaldehyde + NADH + H+;1-hydroxymethylnaphthalene:NAD+ oxidoreductase, 1-Hydroxymethylnaphthalene + NAD+ <=> 1-Naphthaldehyde + NADH + H+;2-phenyl-1,3-propanediol monocarbamate:NAD+ oxidoreductase, 2-Phenyl-1,3-propanediol monocarbamate + NAD+ <=> 3-Carbamoyl-2-phenylpropionaldehyde + NADH + H+;3,4-dihydroxyphenylethy…	RC00050;RC00087;RC00088;RC00099;RC00116;RC00649;RC01734;RC02273	C1b-C1c:*-O1a:C1d+O1a-C1d+O1a;C1b-C4a:*-*:C1a+O1a-C1a+O4a;C1b-C4a:*-*:C1b+O1a-C1b+O4a;C1b-C4a:*-*:C1c+O1a-C1c+O4a;C1b-C4a:*-*:C2b+O1a-C2b+O4a;C1b-C4a:*-*:C8y+O1a-C8y+O4a;C1b-C4a:*-*:O1a+R-O4a+R;C1y-C5x:*-*:C1y+N1x+O1a-C1y+N1x+O5x	ko00000;ko00001;ko01000	Enzymes;KEGG Orthology (KO)	3HCDH_N;ADH_N;ADH_zinc_N;ADH_zinc_N_2;FAD_binding_3;Glu_dehyd_C;NAD_binding_2;Shikimate_DH;TrkA_N
3117	lcl|CP048261.1_prot_QST84811.1_7054	lcl|CP048261.1_prot_QST84811.1_7054		SRIM_035730	ABC transporter substrate-binding protein	lcl|CP048261.1_prot_QST84811.1_7054 [locus_tag=SRIM_035730] [protein=ABC transporter substrate-binding protein] [protein_id=QST84811.1] [location=8156592..8158190] [gbkey=CDS]	57.646	1	0	304.81	532	70.1	28	28	28	28	2GJ4B@201174|Actinobacteria	Extracellular solute-binding protein, family 5	appA	E	METABOLISM	Amino acid transport and metabolism														ko:K02035	ABC.PE.S, peptide/nickel transport system substrate-binding protein	ABC.PE.S	ko02024;map02024	Quorum sensing	M00239						ko00000;ko00001;ko00002;ko02000	KEGG modules;KEGG Orthology (KO);Transporters	SBP_bac_5
3119	lcl|CP048261.1_prot_QST84815.1_7060	lcl|CP048261.1_prot_QST84815.1_7060		SRIM_035760	glyoxalase	lcl|CP048261.1_prot_QST84815.1_7060 [locus_tag=SRIM_035760] [protein=glyoxalase] [protein_id=QST84815.1] [location=8162490..8162840] [gbkey=CDS]	12.903	1	0.00030628	5.4353	116	19.8	2	2	2	2	2IKRS@201174|Actinobacteria	glyoxalase bleomycin resistance protein dioxygenase		E	METABOLISM	Amino acid transport and metabolism																											Glyoxalase;Glyoxalase_2
3123	lcl|CP048261.1_prot_QST84819.1_7064	lcl|CP048261.1_prot_QST84819.1_7064		SRIM_035780	hypothetical protein	lcl|CP048261.1_prot_QST84819.1_7064 [locus_tag=SRIM_035780] [protein=hypothetical protein] [protein_id=QST84819.1] [location=8166927..8167442] [gbkey=CDS]	17.639	1	0.0070365	2.7518	171	5.3	1	1	1	1	COG0160@2|Bacteria	Belongs to the class-III pyridoxal-phosphate-dependent aminotransferase family		E	METABOLISM	Amino acid transport and metabolism																											AMP-binding;ketoacyl-synt;Ketoacyl-synt_2
3124	lcl|CP048261.1_prot_QST84820.1_7065	lcl|CP048261.1_prot_QST84820.1_7065		SRIM_035785	aromatic amino acid lyase	lcl|CP048261.1_prot_QST84820.1_7065 [locus_tag=SRIM_035785] [protein=aromatic amino acid lyase] [protein_id=QST84820.1] [location=8167502..8168989] [gbkey=CDS]	52.04	1	0.0017406	3.9728	495	3	1	1	1	1	2HC2R@201174|Actinobacteria	Histidine ammonia-lyase		E	METABOLISM	Amino acid transport and metabolism							4.3.1.3	4	4.3	2001-03-04	Lyases.	Lyases. Carbon-nitrogen lyases.	Lyases. Carbon-nitrogen lyases. Ammonia-lyases.	ko:K01745	hutH, HAL, histidine ammonia-lyase [EC:4.3.1.3]	hutH, HAL	ko00340;ko01100;map00340;map01100	Histidine metabolism;Metabolic pathways	M00045	Histidine degradation, histidine => N-formiminoglutamate => glutamate	R01168	L-histidine ammonia-lyase (urocanate-forming), L-Histidine <=> Urocanate + Ammonia	RC00361	C1b-C2b:*-*:C1c+C8y-C2b+C8y C1c-C2b:N1a-*:C1b+C6a-C2b+C6a	ko00000;ko00001;ko00002;ko01000	Enzymes;KEGG modules;KEGG Orthology (KO)	Lyase_aromatic
3131	lcl|CP048261.1_prot_QST84842.1_7095	lcl|CP048261.1_prot_QST84842.1_7095	mmuM	SRIM_035935	homocysteine S-methyltransferase	lcl|CP048261.1_prot_QST84842.1_7095 [gene=mmuM] [locus_tag=SRIM_035935] [protein=homocysteine S-methyltransferase] [protein_id=QST84842.1] [location=complement(8203590..8204513)] [gbkey=CDS]	31.256	1	0	31.341	307	20.8	5	5	5	5	2GIWK@201174|Actinobacteria	Homocysteine	mmuM	E	METABOLISM	Amino acid transport and metabolism							2.1.1.10	2	2.1	2001-01-02	Transferases.	Transferases. Transferring one-carbon groups.	Transferases. Transferring one-carbon groups. Methyltransferases.	ko:K00547;ko:K21169	calE2, enediyne biosynthesis protein CalE2;mmuM, BHMT2, homocysteine S-methyltransferase [EC:2.1.1.10]	calE2;mmuM, BHMT2	ko00270;ko01059;ko01100;ko01110;ko01130;map00270;map01059;map01100;map01110;map01130	Biosynthesis of enediyne antibiotics;Biosynthesis of secondary metabolites;Cysteine and methionine metabolism;Metabolic pathways	M00825	10-membered enediyne core biosynthesis, malonyl-CoA => 3-hydroxyhexadeca-4,6,8,10,12,14-hexaenoyl-ACP => 10-membered enediyne core	R00650	S-Adenosyl-L-methionine:L-homocysteine S-methyltransferase, S-Adenosyl-L-methionine + L-Homocysteine <=> S-Adenosyl-L-homocysteine + L-Methionine	RC00003;RC00035	S0-S2a:C1a-*:C1b+C1b-C1b+C1b;S1a-S2a:*-C1a:C1b-C1b	ko00000;ko00001;ko00002;ko01000	Enzymes;KEGG modules;KEGG Orthology (KO)	S-methyl_trans
3179	lcl|CP048261.1_prot_QST84965.1_7249	lcl|CP048261.1_prot_QST84965.1_7249		SRIM_036705	FAD-dependent oxidoreductase	lcl|CP048261.1_prot_QST84965.1_7249 [locus_tag=SRIM_036705] [protein=FAD-dependent oxidoreductase] [protein_id=QST84965.1] [location=complement(8400420..8401829)] [gbkey=CDS]	49.141	1	0.00031867	6.7294	469	11.5	3	3	3	3	2GJ4A@201174|Actinobacteria	oxidoreductase	fprA	E	METABOLISM	Amino acid transport and metabolism							1.18.1.2;1.19.1.1	1	1.18;1.19	1.18.1;1.19.1	Oxidoreductases.	Oxidoreductases. Acting on iron-sulfur proteins as donors.;Oxidoreductases. Acting on reduced flavodoxin as donor.	Oxidoreductases. Acting on iron-sulfur proteins as donors. With NAD(+) or NADP(+) as acceptor.;Oxidoreductases. Acting on reduced flavodoxin as donor. With NAD(+) or NADP(+) as acceptor.	ko:K00528	fpr, ferredoxin/flavodoxin---NADP+ reductase [EC:1.18.1.2 1.19.1.1]	fpr					R10159	adrenodoxin:NADP+ oxidoreductase, 2 Reduced adrenal ferredoxin + NADP+ + H+ <=> 2 Oxidized adrenal ferredoxin + NADPH			ko00000;ko01000	Enzymes	FMO-like;NAD_binding_8;NAD_binding_9;Pyr_redox_2
3188	lcl|CP048261.1_prot_QST84997.1_7292	lcl|CP048261.1_prot_QST84997.1_7292		SRIM_036920	G-D-S-L family lipolytic protein	lcl|CP048261.1_prot_QST84997.1_7292 [locus_tag=SRIM_036920] [protein=G-D-S-L family lipolytic protein] [protein_id=QST84997.1] [location=complement(8457258..8457866)] [gbkey=CDS]	22.277	1	0.0028257	3.4495	202	8.4	1	1	1	1	2IA8J@201174|Actinobacteria	G-D-S-L family lipolytic protein		E	METABOLISM	Amino acid transport and metabolism																											Lipase_GDSL;Lipase_GDSL_2
3191	lcl|CP048261.1_prot_QST85000.1_7299	lcl|CP048261.1_prot_QST85000.1_7299		SRIM_036955	hypothetical protein	lcl|CP048261.1_prot_QST85000.1_7299 [locus_tag=SRIM_036955] [protein=hypothetical protein] [protein_id=QST85000.1] [location=8464461..8465330] [gbkey=CDS]	31.381	1	0	29.342	289	22.8	6	6	6	6	2H2PF@201174|Actinobacteria	Ricin-type beta-trefoil		E	METABOLISM	Amino acid transport and metabolism																											Exo_endo_phos;Ricin_B_lectin;RicinB_lectin_2
3718	lcl|CP048261.1_prot_QST86484.1_7668	lcl|CP048261.1_prot_QST86484.1_7668		SRIM_038800	GMC family oxidoreductase	lcl|CP048261.1_prot_QST86484.1_7668 [locus_tag=SRIM_038800] [protein=GMC family oxidoreductase] [protein_id=QST86484.1] [location=8930588..8932162] [gbkey=CDS]	56.749	1	0	51.889	524	10.9	4	4	4	4	2GK9F@201174|Actinobacteria	Cholesterol oxidase		E	METABOLISM	Amino acid transport and metabolism							1.1.3.6	1	1.1	2003-01-01	Oxidoreductases.	Oxidoreductases. Acting on the CH-OH group of donors.	Oxidoreductases. Acting on the CH-OH group of donors. With oxygen as acceptor.	ko:K03333	choD, cholesterol oxidase [EC:1.1.3.6]	choD	ko00984;ko01120;map00984;map01120	Microbial metabolism in diverse environments;Steroid degradation			R01459	Cholesterol:oxygen oxidoreductase, Cholesterol + Oxygen <=> Cholest-4-en-3-one + Hydrogen peroxide	RC00146	C1x-C2x:*-*:C1x+C2y-C1x+C2y C2x-C1x:*-*:C2y+C5x-C2y+C1y C5x-C1y:*-*:C1x+C2x+O5x-C1x+C1x+O1a	ko00000;ko00001;ko01000	Enzymes;KEGG Orthology (KO)	GMC_oxred_C;GMC_oxred_N
[truncated: 3,456 more rows]
[truncated: 2 more columns]

## Sheet: Sheet 2 
PHOSPHOPROTEOME
All identified phosphorylation sites
[truncated: 418 more rows]
[truncated: 4 more columns]

## Sheet: Sheet 3
PROTEOME
All quantified proteins (in at least one ratio)
Proteins involved in OTC biosynthesis are highlighted and shown below
[truncated: 3,365 more rows]

## Sheet: Sheet 4
PROTEOME
All significantly regulated proteins obtained by t-test and clustering analysis (related to Fig. 3 and Fig. 4)
cluster A	cluster B	cluster C	cluster D	cluster E
[truncated: 653 more rows]
[truncated: 22 more columns]

## Sheet: Sheet 5
PHOSPHOPROTEOME
All quantified phosphorylation sites (in at least one ratio)
[truncated: 192 more rows]
[truncated: 6 more columns]

## Sheet: Sheet 6
PHOSPHOPROTEOME
Quantitative data of S. rimosus phosphoproteins assigned to different stages of growth
[truncated: 127 more rows]
[truncated: 34 more columns]
